# Supplementary material for: Characterization of the Two Intra-Individual Sequence Variants in the 18S rRNA Gene in the Plant Parasitic Nematode, Rotylenchulus reniformis
Source: PLoS One. 2013 Apr 11;8(4):e60891. doi: 10.1371/journal.pone.0060891 (PMC3623918; doi:10.1371/journal.pone.0060891)
Supplement: Table S1 — Multiple sequence alignment of 44 18S rDNA sequences from four female reniform nematodes. (XLSX) [file pone.0060891.s005.xlsx]

## Sheet: Sequence Data
Table S1. Multiple sequence alignment of 44 18S rDNA sequences from four female reniform nematodes
										1	1	1	1	1	1	1	1	1	1	2	2	2	2	2	2	2	2	2	2	3	3	3	3	3	3	3	3	3	3	4	4	4	4	4	4	4	4	4	4
	1	2	3	4	5	6	7	8	9	0	1	2	3	4	5	6	7	8	9	0	1	2	3	4	5	6	7	8	9	0	1	2	3	4	5	6	7	8	9	0	1	2	3	4	5	6	7	8	9
SSU1B1	T	G	A	A	C	T	G	C	G	A	A	T	G	G	C	T	C	A	T	T	A	C	A	C	C	A	G	C	C	T	T	A	A	T	T	T	A	C	T	T	G	A	C	C	T	T	G	A	C
SSU1B4	T	G	A	A	C	T	G	C	G	A	A	C	G	G	C	T	C	A	T	T	A	C	A	C	C	A	G	C	C	T	T	A	A	T	T	T	A	C	T	T	G	A	C	C	T	T	G	A	C
SSU1B5	T	G	A	A	C	T	G	C	G	A	A	T	G	G	C	T	C	A	T	T	A	C	A	C	C	A	G	C	C	T	T	A	A	T	T	T	A	C	T	T	G	A	C	C	T	T	G	A	C
SSU1B6	T	G	A	A	C	T	G	C	G	A	A	T	G	G	C	T	C	A	T	T	A	C	A	C	C	A	G	C	C	T	T	A	A	T	T	T	A	C	T	T	G	A	C	C	T	T	G	A	C
SSU1B8	T	G	A	A	C	T	G	C	G	A	A	C	G	G	C	T	C	A	T	T	A	C	A	C	C	A	G	C	C	T	T	A	A	T	T	T	A	C	T	T	G	A	C	C	T	T	G	A	C
SSU12A1	T	G	A	A	C	T	G	C	G	A	A	T	G	G	C	T	C	A	T	T	A	C	A	C	C	A	G	C	C	T	T	A	A	T	T	T	A	C	T	T	G	A	C	C	T	T	G	A	C
SSU12A2	G	A	A	A	C	T	G	C	G	A	A	C	G	G	C	T	C	A	T	T	A	C	A	C	C	A	G	C	C	T	T	A	A	T	T	T	A	C	T	T	G	A	C	C	T	T	G	A	C
SSU12A3	G	A	A	A	C	T	G	C	G	A	A	C	G	G	C	T	C	A	T	T	A	C	A	C	C	A	G	C	C	T	T	A	A	T	T	T	A	C	T	T	G	A	C	C	T	T	G	A	C
SSU12A4	-	-	-	-	-	-	-	-	-	-	-	-	G	G	C	T	C	A	T	T	A	C	A	C	C	A	G	C	C	T	T	A	A	T	T	T	A	C	T	T	G	A	C	C	T	T	G	A	C
SSU12A5	-	-	-	-	-	-	-	-	-	-	-	-	G	G	C	T	C	A	T	T	A	C	A	C	C	A	G	C	C	T	T	A	A	T	T	T	A	C	T	T	G	A	C	C	T	T	G	A	C
SSU12A6	G	A	A	A	C	T	G	C	G	A	A	C	G	G	C	T	C	A	T	T	A	C	A	C	C	A	G	C	C	T	T	A	A	T	T	T	A	C	T	T	G	A	C	C	T	T	G	A	C
SSU12A7	-	-	-	-	-	-	-	-	-	-	-	-	G	G	C	T	C	A	T	T	A	C	A	C	C	A	G	C	C	T	T	A	A	T	T	T	A	C	T	T	G	A	C	C	T	T	G	A	C
SSU12A8	G	A	A	A	C	T	G	C	G	A	A	C	G	G	C	T	C	A	T	T	A	C	A	C	C	A	G	C	C	T	T	A	A	T	T	T	A	C	T	T	G	A	C	C	T	T	G	A	C
SSU12A9	G	A	A	A	C	T	G	C	G	A	A	C	G	G	C	T	C	A	T	T	A	C	A	C	C	A	G	C	C	T	T	A	A	T	T	T	A	C	T	T	G	A	C	C	T	T	G	A	C
SSU12A10	G	A	A	A	C	T	G	C	G	A	A	C	G	G	C	T	C	A	T	T	A	C	A	C	C	A	G	C	C	T	T	A	A	T	T	T	A	C	T	T	G	A	C	C	T	T	G	A	C
SSU12A12	-	-	-	-	-	-	-	-	-	-	-	-	G	G	C	T	C	A	T	T	A	C	A	C	C	A	G	C	C	T	T	A	A	T	T	T	A	C	T	T	G	A	C	C	T	T	G	A	C
SSU12A13	G	A	A	A	C	T	G	C	G	A	A	C	G	G	C	T	C	A	T	T	A	C	A	C	C	A	G	C	C	T	T	A	A	T	T	T	A	C	T	T	G	A	C	C	T	T	G	A	C
SSU25A1	G	A	A	A	C	T	G	G	C	A	A	T	G	G	C	T	C	A	T	T	A	C	A	C	C	A	G	C	C	T	T	A	A	T	T	T	A	C	T	T	G	A	C	C	T	T	G	A	C
SSU25A4	-	-	-	-	-	-	-	-	-	-	-	-	G	G	C	T	C	A	T	T	A	C	A	C	C	A	G	C	C	T	T	A	A	T	T	T	A	C	T	T	G	A	C	C	T	T	G	A	C
SSU25A5	G	A	A	A	C	T	G	C	G	A	A	C	G	G	C	T	C	A	T	T	A	C	A	C	C	A	G	C	C	T	T	A	A	T	T	T	A	C	T	T	G	A	C	C	T	T	G	A	C
SSU25A6	-	-	-	-	-	-	-	-	-	-	-	-	G	G	C	T	C	A	T	T	A	C	A	C	C	A	G	C	C	T	T	A	A	T	T	T	A	C	T	T	G	A	C	C	T	T	G	A	C
SSU25A8	G	A	A	A	C	T	G	C	G	A	A	C	G	G	C	T	C	A	T	T	A	C	A	C	C	A	G	C	C	T	T	A	A	T	T	T	A	C	T	T	G	A	C	C	T	T	G	A	C
SSU25A10	-	-	-	-	-	-	-	-	-	-	-	-	G	G	C	T	C	A	T	T	A	C	A	C	C	A	G	C	C	T	T	A	A	T	T	T	A	C	T	T	G	A	C	C	T	T	G	A	C
SSU25A11	-	-	-	-	-	-	-	-	-	-	-	-	G	G	C	T	C	A	T	T	A	C	A	C	C	A	G	C	C	T	T	A	A	T	T	T	A	C	T	T	G	A	C	C	T	T	G	A	C
SSU25A12	G	A	A	A	C	T	G	C	G	A	A	C	G	G	C	T	C	A	T	T	A	C	A	C	C	A	G	C	C	T	T	A	A	T	T	T	A	C	T	T	G	A	C	C	T	T	G	A	C
SSU13B1	-	G	A	A	C	T	G	C	G	A	A	T	G	G	C	T	C	A	T	T	A	C	A	C	C	A	G	C	C	T	T	A	A	T	T	T	A	C	T	T	G	A	C	C	T	T	G	A	C
SSU13B2	-	G	A	A	C	T	G	C	G	A	A	T	G	G	C	T	C	A	T	T	A	C	A	C	C	A	G	C	C	T	T	A	A	T	T	T	A	C	T	T	G	A	C	C	T	T	G	A	C
SSU13B3	-	G	A	A	C	T	G	C	G	A	A	T	G	G	C	T	C	A	T	T	A	C	A	C	C	A	G	C	C	T	T	A	A	T	T	T	A	C	T	T	G	A	C	C	T	T	G	A	C
SSU13B4	-	G	A	A	C	T	G	C	G	A	A	T	G	G	C	T	C	A	T	T	A	C	A	C	C	A	G	C	C	T	T	A	A	T	T	T	A	C	T	T	G	A	C	C	T	T	G	A	C
SSU13B5	-	G	A	A	C	T	G	C	G	A	A	T	G	G	C	T	C	A	T	T	A	C	A	C	C	A	G	C	C	T	T	A	A	T	T	T	A	C	T	T	G	A	C	C	T	T	G	A	C
SSU13B6	-	G	A	A	C	T	G	C	G	A	A	C	G	G	C	T	C	A	T	T	A	C	A	C	C	A	G	C	C	T	T	A	A	T	T	T	A	C	T	T	G	A	C	C	T	T	G	A	C
SSU13B7	-	G	A	A	C	T	G	C	G	A	A	T	G	G	C	T	C	A	T	T	A	C	A	C	C	A	G	C	C	T	T	A	A	T	T	T	A	C	T	T	G	A	C	C	T	T	G	A	C
SSU13B9	-	G	A	A	C	T	G	C	G	A	A	T	G	G	C	T	C	A	T	T	A	C	A	C	C	A	G	C	C	T	T	A	A	T	T	T	A	C	T	T	G	A	C	C	T	T	G	A	C
SSU13B10	-	G	A	A	C	T	G	C	G	A	A	T	G	G	C	T	C	A	T	T	A	C	A	C	C	A	G	C	C	T	T	A	A	T	T	T	A	C	T	T	G	A	C	C	T	T	G	A	C
SSU13B11	-	G	A	A	C	T	G	C	G	A	A	T	G	G	C	T	C	A	T	T	A	C	A	C	C	A	G	C	C	T	T	A	A	T	T	T	A	C	T	T	G	A	C	C	T	T	G	A	C
SSU13B12	-	G	A	A	C	T	G	C	G	A	A	C	G	G	C	T	C	A	T	T	A	C	A	C	C	A	G	C	C	T	T	A	A	T	T	T	A	C	T	T	G	A	C	C	T	T	G	A	C
SSU13B13	-	G	A	A	C	T	G	C	G	A	A	C	G	G	C	T	C	A	T	T	A	C	A	C	C	A	G	C	C	T	T	A	A	T	T	T	A	C	T	T	G	A	C	C	T	T	G	A	C
SSU13B14	-	G	A	A	C	T	G	C	G	A	A	T	G	G	C	T	C	A	T	T	A	C	A	C	C	A	G	C	C	T	T	A	A	T	T	T	A	C	T	T	G	A	C	C	T	T	G	A	C
SSU13B15	-	G	A	A	C	T	G	C	G	A	A	T	G	G	C	T	C	A	T	T	A	C	A	C	C	A	G	C	C	T	T	A	A	T	T	T	A	C	T	T	G	A	C	C	T	T	G	A	C
SSU13B16	-	G	A	A	C	T	G	C	G	A	A	C	G	G	C	T	C	A	T	T	A	C	A	C	C	A	G	C	C	T	T	A	A	T	T	T	A	C	T	T	G	A	C	C	T	T	G	A	C
SSU13B17	-	G	A	A	C	T	G	C	G	A	A	T	G	G	C	T	C	A	T	T	A	C	A	C	C	A	G	C	C	T	T	A	A	T	T	T	A	C	T	T	G	A	C	C	T	T	G	A	C
SSU13B18	-	G	A	A	C	T	G	C	G	A	A	T	G	G	C	T	C	A	T	T	A	C	A	C	C	A	G	C	C	T	T	A	A	T	T	T	A	C	T	T	G	A	C	C	T	T	G	A	C
SSU13B19	-	G	A	A	C	T	G	C	G	A	A	C	G	G	C	T	C	A	T	T	A	C	A	C	C	A	G	C	C	T	T	A	A	T	T	T	A	C	T	T	G	A	C	C	T	T	G	A	C
SSU13B20	-	G	A	A	C	T	G	C	G	A	A	T	G	G	C	T	C	A	T	T	A	C	A	C	C	A	G	C	C	T	T	A	A	T	T	T	A	C	T	T	G	A	C	C	T	T	G	A	C
	1	1	1	1	1	1	1	1	1	1	1	1	1	1	1	1	1	1	1	1	1	1	1	1	1	1	1	1	1	1	1	1	1	1	1	1	1	1	1	1	1	1	1	1	1	1	1	1	1
	0	0	0	0	0	0	0	0	0	1	1	1	1	1	1	1	1	1	1	2	2	2	2	2	2	2	2	2	2	3	3	3	3	3	3	3	3	3	3	4	4	4	4	4	4	4	4	4	4
	1	2	3	4	5	6	7	8	9	0	1	2	3	4	5	6	7	8	9	0	1	2	3	4	5	6	7	8	9	0	1	2	3	4	5	6	7	8	9	0	1	2	3	4	5	6	7	8	9
SSU1B1	C	T	C	C	A	A	T	C	T	A	C	C	C	A	G	A	G	C	G	G	A	G	C	G	C	A	T	T	T	G	T	T	C	G	C	C	A	C	A	A	A	A	C	C	A	A	G	C	G
SSU1B4	C	T	C	C	A	A	T	C	T	C	C	C	C	A	G	A	G	C	G	G	A	G	C	G	C	A	T	T	T	G	T	T	C	G	C	C	A	C	A	A	A	A	C	C	A	A	G	C	G
SSU1B5	C	T	C	C	A	A	T	C	T	C	C	C	C	A	G	A	G	C	G	G	A	G	C	G	C	A	T	T	T	G	T	T	C	G	C	C	A	C	A	A	A	A	C	C	A	A	G	C	G
SSU1B6	C	T	C	C	A	A	T	C	T	C	C	C	C	A	G	A	G	C	G	G	A	G	C	G	C	A	T	T	T	G	T	T	C	G	C	C	A	C	A	A	A	A	C	C	A	A	G	C	G
SSU1B8	C	T	C	C	G	C	T	C	T	T	C	C	C	A	G	A	G	C	A	G	A	G	T	G	C	A	T	T	T	G	T	T	C	G	C	C	A	C	A	A	A	A	C	C	A	A	G	C	G
SSU12A1	C	T	C	C	A	A	T	C	T	C	C	C	C	A	G	A	G	C	G	G	A	G	C	G	C	A	T	T	T	G	T	T	C	G	C	C	A	C	A	A	A	A	C	C	A	A	G	C	G
SSU12A2	C	T	C	C	A	A	T	C	T	C	C	C	C	A	G	A	G	C	G	G	A	G	C	G	C	A	T	T	T	G	T	T	C	G	C	C	A	C	A	A	A	A	C	C	A	A	G	C	G
SSU12A3	C	T	C	C	A	A	T	C	T	C	C	C	C	A	G	A	G	C	G	G	A	G	C	G	C	A	T	T	T	G	T	T	C	G	C	C	A	C	A	A	A	A	C	C	A	A	G	C	G
SSU12A4	C	T	C	C	G	C	T	C	T	T	C	C	C	A	G	A	G	C	A	G	A	G	T	G	C	A	T	T	T	G	T	T	C	G	C	C	A	C	A	A	A	A	C	C	A	A	G	C	G
SSU12A5	C	T	C	C	A	A	T	C	T	C	C	C	C	A	G	A	G	C	G	G	A	G	C	G	C	A	T	T	T	G	T	T	C	G	C	C	A	C	A	A	A	A	C	C	A	A	G	C	G
SSU12A6	C	T	C	C	A	A	T	C	T	C	C	C	C	A	G	A	G	C	G	G	A	G	C	G	C	A	T	T	T	G	T	T	C	G	C	C	A	C	A	A	A	A	C	C	A	A	G	C	G
SSU12A7	C	T	C	C	A	A	T	C	T	C	C	C	C	A	G	A	G	C	G	G	A	G	C	G	C	A	T	T	T	G	T	T	C	G	C	C	A	C	A	A	A	A	C	C	A	A	G	C	G
SSU12A8	C	T	C	C	A	A	T	C	T	C	C	C	C	A	G	A	G	C	G	G	A	G	C	G	C	A	T	T	T	G	T	T	C	G	C	C	A	C	A	A	A	A	C	C	A	A	G	C	G
SSU12A9	C	T	C	C	G	C	T	C	T	T	C	C	C	A	G	A	G	C	A	G	A	G	T	G	C	A	T	T	T	G	T	T	C	G	C	C	A	C	A	A	A	A	C	C	A	A	G	C	G
SSU12A10	C	T	C	C	G	C	T	C	T	T	C	C	C	A	G	A	G	C	A	G	A	G	T	G	C	A	T	T	T	G	T	T	C	G	C	C	A	C	A	A	A	A	C	C	A	A	G	C	G
SSU12A12	C	T	C	C	G	C	T	C	T	T	C	C	C	A	G	A	G	C	A	G	A	G	T	G	C	A	T	T	T	G	T	T	C	G	C	C	A	C	A	A	A	A	C	C	A	A	G	C	G
SSU12A13	C	T	C	C	A	A	T	C	T	C	C	C	C	A	G	A	G	C	G	G	A	G	C	G	C	A	T	T	T	G	T	T	C	G	C	C	A	C	A	A	A	A	C	C	A	A	G	C	G
SSU25A1	C	T	C	C	G	C	T	C	T	T	C	C	C	A	G	A	G	C	A	G	A	G	T	G	C	A	T	T	T	G	T	T	C	G	C	C	A	C	A	A	A	A	C	C	A	A	G	C	G
SSU25A4	C	T	C	C	G	C	T	C	T	T	C	C	C	A	G	A	G	C	A	G	A	G	T	G	C	A	T	T	T	G	T	T	C	G	C	C	A	C	A	A	A	A	C	C	A	A	G	C	G
SSU25A5	C	T	C	C	G	C	T	C	T	T	C	C	C	G	G	A	G	C	A	G	A	G	T	G	C	A	T	T	T	G	T	T	C	G	C	C	A	C	A	A	A	A	C	C	A	A	G	C	G
SSU25A6	C	T	C	C	G	C	T	C	T	T	C	C	T	A	G	A	G	C	A	G	A	G	T	G	C	A	T	T	T	G	T	T	C	G	C	C	A	C	A	A	A	A	C	C	A	A	G	C	G
SSU25A8	C	T	C	C	G	C	T	C	T	T	C	C	C	A	G	A	G	C	A	G	A	G	T	G	C	A	T	T	T	G	T	T	C	G	C	C	A	C	A	A	A	A	C	C	A	A	G	C	G
SSU25A10	C	T	C	C	G	C	A	C	T	T	C	C	C	A	G	T	G	C	A	G	A	G	T	G	C	A	T	T	T	G	T	T	C	A	C	C	A	C	A	A	A	A	C	C	A	A	G	C	G
SSU25A11	C	T	C	C	A	A	T	C	T	C	C	C	C	A	G	A	G	C	G	G	A	G	C	G	C	A	T	T	T	G	T	T	C	G	C	C	A	C	A	A	A	A	C	C	A	A	G	C	G
SSU25A12	C	T	C	C	A	A	T	C	T	C	C	C	C	A	G	A	G	C	G	G	A	G	C	G	C	A	T	T	T	G	T	T	C	G	C	C	A	C	A	A	A	A	C	C	A	A	G	C	G
SSU13B1	C	T	C	C	A	A	T	C	T	C	C	C	C	A	G	A	G	C	G	G	A	G	C	G	C	A	T	T	T	G	T	T	C	G	C	C	A	C	A	A	A	A	C	C	A	A	G	C	G
SSU13B2	C	T	C	C	A	A	T	C	T	C	C	C	C	A	G	A	G	C	G	G	A	G	C	G	C	A	T	T	T	G	T	T	C	G	C	C	A	C	A	A	A	A	C	C	A	A	G	C	G
SSU13B3	C	T	C	C	A	A	T	C	T	C	C	C	C	A	G	A	G	C	G	G	A	G	C	G	C	A	T	T	T	G	T	T	C	G	C	C	A	C	A	A	A	A	C	C	A	A	G	C	G
SSU13B4	C	T	C	C	A	A	T	C	T	C	C	C	C	A	G	A	G	C	G	G	A	G	C	G	C	A	T	T	T	G	T	T	C	G	C	C	A	C	A	A	A	A	C	C	A	A	G	C	G
SSU13B5	C	T	C	C	A	A	T	C	T	C	C	C	C	A	G	A	G	C	G	G	A	G	C	G	C	A	T	T	T	G	T	T	C	G	C	C	A	C	A	A	A	A	C	C	A	A	G	C	G
SSU13B6	C	T	C	C	A	A	T	C	T	C	C	C	C	A	G	A	G	C	G	G	A	G	C	G	C	A	T	T	T	G	T	T	C	G	C	C	A	C	A	A	A	A	C	C	A	A	G	C	G
SSU13B7	C	T	C	C	A	A	T	C	T	C	C	C	C	A	G	A	G	C	G	G	A	G	C	G	C	A	T	T	T	G	T	T	C	G	C	C	A	C	A	A	A	A	C	C	A	A	G	C	G
SSU13B9	C	T	C	C	A	A	T	C	T	C	C	C	C	A	G	A	G	C	G	G	A	G	C	G	C	A	T	T	T	G	T	T	C	G	C	C	A	C	A	A	A	A	C	C	A	A	G	C	G
SSU13B10	C	T	C	C	A	A	T	C	T	C	C	C	C	A	G	A	G	C	G	G	A	G	C	G	C	A	T	T	T	G	T	T	C	G	C	C	A	C	A	A	A	A	C	C	A	A	G	C	G
SSU13B11	C	T	C	C	A	A	T	C	T	C	C	C	C	A	G	A	G	C	G	G	A	G	C	G	C	A	T	T	T	G	T	T	C	G	C	C	A	C	A	A	A	A	C	C	A	A	G	C	G
SSU13B12	C	T	C	C	A	A	T	C	T	C	C	C	C	A	G	A	G	C	G	G	A	G	C	G	C	A	T	T	T	G	T	T	C	G	C	C	A	C	A	A	A	A	C	C	A	A	G	C	G
SSU13B13	C	T	C	C	A	A	T	C	T	C	C	C	C	A	G	A	G	C	G	G	A	G	C	G	C	A	T	T	T	G	T	T	C	G	C	C	A	C	A	A	A	A	C	C	A	A	G	C	G
SSU13B14	C	T	C	C	A	A	T	C	T	C	C	C	C	A	G	A	G	C	G	G	A	G	C	G	C	A	T	T	T	G	T	T	C	G	C	C	A	C	A	A	A	A	C	C	A	A	G	C	G
SSU13B15	C	T	C	C	A	A	T	C	T	C	C	C	C	A	G	A	G	C	G	G	A	G	C	G	C	A	T	T	T	G	T	T	C	G	C	C	A	C	A	A	A	A	C	C	A	A	G	C	G
SSU13B16	C	T	C	C	A	A	T	C	T	C	C	C	C	A	G	A	G	C	G	G	A	G	C	G	C	A	T	T	T	G	T	T	C	G	C	C	A	C	A	A	A	A	C	C	A	A	G	C	G
SSU13B17	C	T	C	C	A	A	T	C	T	C	C	C	C	A	G	A	G	C	G	G	A	G	C	G	C	A	T	T	T	G	T	T	C	G	C	C	A	C	A	A	A	A	C	C	A	A	G	C	G
SSU13B18	C	T	C	C	A	A	T	C	T	C	C	C	C	A	G	A	G	C	G	G	A	G	C	G	C	A	T	T	T	G	T	T	C	G	C	C	A	C	A	A	A	A	C	C	A	A	G	C	G
SSU13B19	C	T	C	C	A	A	T	C	T	C	C	C	C	A	G	A	G	C	G	G	A	G	C	G	C	A	T	T	T	G	T	T	C	G	C	C	A	C	A	A	A	A	C	C	A	A	G	C	G
SSU13B20	C	T	C	C	A	A	T	C	T	C	C	C	C	A	G	A	G	C	G	G	A	G	C	G	C	A	T	T	T	G	T	T	C	G	C	C	A	C	A	A	A	A	C	C	A	A	G	C	G
	2	2	2	2	2	2	2	2	2	2	2	2	2	2	2	2	2	2	2	2	2	2	2	2	2	2	2	2	2	2	2	2	2	2	2	2	2	2	2	2	2	2	2	2	2	2	2	2	2
	0	0	0	0	0	0	0	0	0	1	1	1	1	1	1	1	1	1	1	2	2	2	2	2	2	2	2	2	2	3	3	3	3	3	3	3	3	3	3	4	4	4	4	4	4	4	4	4	4
	1	2	3	4	5	6	7	8	9	0	1	2	3	4	5	6	7	8	9	0	1	2	3	4	5	6	7	8	9	0	1	2	3	4	5	6	7	8	9	0	1	2	3	4	5	6	7	8	9
SSU1B1	C	T	T	G	C	A	C	C	G	G	C	G	A	C	G	T	G	T	C	T	T	T	C	A	A	G	T	G	T	C	T	G	C	C	T	T	A	T	C	A	A	C	T	T	T	C	G	A	T
SSU1B4	C	T	T	G	C	A	C	C	G	G	C	G	A	C	G	T	G	T	C	T	T	T	C	A	A	G	T	G	T	C	T	G	C	C	T	T	A	T	C	A	A	C	T	T	T	C	G	A	T
SSU1B5	C	T	T	G	C	A	C	C	G	G	C	G	A	C	G	T	G	T	C	T	T	T	C	A	A	G	T	G	T	C	T	G	C	C	T	T	A	T	C	A	A	C	T	T	T	C	G	A	T
SSU1B6	C	T	T	G	C	A	C	C	G	G	C	G	A	C	G	T	G	T	C	T	T	T	C	A	A	G	T	G	T	C	T	G	C	C	T	T	A	T	C	A	A	C	T	T	T	C	G	A	T
SSU1B8	C	T	T	G	C	A	C	C	G	G	C	G	A	C	G	T	G	T	C	T	T	T	C	A	A	G	T	G	T	C	T	G	C	C	T	T	A	T	C	A	A	C	T	T	T	C	G	A	T
SSU12A1	C	T	T	G	C	A	C	C	G	G	C	G	A	C	G	T	G	T	C	T	T	T	C	A	A	G	T	G	T	C	T	G	C	C	T	T	A	T	C	A	A	C	T	T	T	C	G	A	T
SSU12A2	C	T	T	G	C	A	C	C	G	G	C	G	A	C	G	T	G	T	C	T	T	T	C	A	A	G	T	G	T	C	T	G	C	C	T	T	A	T	C	A	A	C	T	T	T	C	G	A	T
SSU12A3	C	T	T	G	C	A	C	C	G	G	C	G	A	C	G	T	G	T	C	T	T	T	C	A	A	G	T	G	T	C	T	G	C	C	T	T	A	T	C	A	A	C	T	T	T	C	G	A	T
SSU12A4	C	T	T	G	C	A	C	C	G	G	C	G	A	C	G	T	G	T	C	T	T	T	C	A	A	G	T	G	T	C	T	G	C	C	T	T	A	T	C	A	A	C	T	T	T	C	G	A	T
SSU12A5	C	T	T	G	C	A	C	C	G	G	C	G	A	C	G	T	G	T	C	T	T	T	C	A	A	G	T	G	T	C	T	G	C	C	T	T	A	T	C	A	A	C	T	T	T	C	G	A	T
SSU12A6	C	T	T	G	C	A	C	C	G	G	C	G	A	C	G	T	G	T	C	T	T	T	C	A	A	G	T	G	T	C	T	G	C	C	T	T	A	T	C	A	A	C	T	T	T	C	G	A	T
SSU12A7	C	T	T	G	C	A	C	C	G	G	C	G	A	C	G	T	G	T	C	T	T	T	C	A	A	G	T	G	T	C	T	G	C	C	T	T	A	T	C	A	A	C	T	T	T	C	G	G	T
SSU12A8	C	T	T	G	C	A	C	C	G	G	C	G	A	C	G	T	G	T	C	T	T	T	C	A	A	G	T	G	T	C	T	G	C	C	T	T	A	T	C	A	A	C	T	T	T	C	G	A	T
SSU12A9	C	T	T	G	C	A	C	C	G	G	C	G	A	C	G	T	G	T	C	T	T	T	C	A	A	G	T	G	T	C	T	G	C	C	T	T	A	T	C	A	A	C	T	T	T	C	G	A	T
SSU12A10	C	T	T	G	C	A	C	C	G	G	C	G	A	C	G	T	G	T	C	T	T	T	C	A	A	G	T	G	T	C	T	G	C	C	T	T	A	T	C	A	A	C	T	T	T	C	G	A	T
SSU12A12	C	T	T	G	C	A	C	C	G	G	C	G	A	C	G	T	G	T	C	T	T	T	C	A	A	G	T	G	T	C	T	G	C	C	T	T	A	T	C	A	A	C	T	T	T	C	G	A	T
SSU12A13	C	T	T	G	C	A	C	C	G	G	C	G	A	C	G	T	G	T	C	T	T	T	C	A	A	G	T	G	T	C	T	G	C	C	T	T	A	T	C	A	A	C	T	T	T	C	G	A	T
SSU25A1	C	T	T	G	C	A	C	C	G	G	C	G	A	C	G	T	G	T	C	T	T	T	C	A	A	G	T	G	T	C	T	G	C	C	T	T	A	T	C	A	A	C	T	T	T	C	G	A	T
SSU25A4	C	T	T	G	C	A	C	C	G	G	C	G	A	C	G	T	G	T	C	T	T	T	C	A	A	G	T	G	T	C	T	G	C	C	T	T	A	T	C	A	A	C	T	T	T	C	G	A	T
SSU25A5	C	T	T	G	C	A	C	C	G	G	C	G	A	C	G	T	G	T	C	T	T	T	C	A	A	G	T	G	T	C	T	G	C	C	T	T	A	T	C	A	A	C	T	T	T	C	G	A	T
SSU25A6	C	T	T	G	C	A	C	C	G	G	C	G	A	C	G	T	G	T	C	T	T	T	C	A	A	G	T	G	T	C	T	G	C	C	T	T	A	T	C	A	A	C	T	T	T	C	G	A	T
SSU25A8	C	T	T	G	C	A	C	C	G	G	C	G	A	C	G	T	G	T	C	T	T	T	C	A	A	G	T	G	T	C	T	G	C	C	T	T	A	T	C	A	A	C	T	T	T	C	G	A	T
SSU25A10	C	T	T	G	C	A	C	C	G	G	C	G	A	C	G	T	G	T	C	T	T	T	C	A	A	G	T	G	T	C	T	G	C	C	T	T	A	T	C	A	A	C	T	T	T	C	G	A	T
SSU25A11	C	T	T	G	C	A	C	C	G	G	C	G	A	C	G	T	G	T	C	T	T	T	C	A	A	G	T	G	T	C	T	G	C	C	T	T	A	T	C	A	A	C	T	T	T	C	G	A	T
SSU25A12	C	T	T	G	C	A	C	C	G	G	C	G	A	C	G	T	G	T	C	T	T	T	C	A	A	G	T	G	T	C	T	G	C	C	T	T	A	T	C	A	A	C	T	T	T	C	G	A	T
SSU13B1	C	T	T	G	C	A	C	C	G	G	C	G	A	C	G	T	G	T	C	T	T	T	C	A	A	G	T	G	T	C	T	G	C	C	T	T	A	T	C	A	A	C	T	T	T	C	G	A	T
SSU13B2	C	T	T	G	C	A	C	C	G	G	C	G	A	C	G	T	G	T	C	T	T	T	C	A	A	G	T	G	T	C	T	G	C	C	T	T	A	T	C	A	A	C	T	T	T	C	G	A	T
SSU13B3	C	T	T	G	C	A	C	C	G	G	C	G	A	C	G	T	G	T	C	T	T	T	C	A	A	G	T	G	T	C	T	G	C	C	T	T	A	T	C	A	A	C	T	T	T	C	G	A	T
SSU13B4	C	T	T	G	C	A	C	C	G	G	C	G	A	C	G	T	G	T	C	T	T	T	C	A	A	G	T	G	T	C	T	G	C	C	T	T	A	T	C	A	A	C	T	T	T	C	G	A	T
SSU13B5	C	T	T	G	C	A	C	C	G	G	C	G	A	C	G	T	G	T	C	T	T	T	C	A	A	G	T	G	T	C	T	G	C	C	T	T	A	T	C	A	A	C	T	T	T	C	G	A	T
SSU13B6	C	T	T	G	C	A	C	C	G	G	C	G	A	C	G	T	G	T	C	T	T	T	C	A	A	G	T	G	T	C	T	G	C	C	T	T	A	T	C	A	A	C	T	T	T	C	G	A	T
SSU13B7	C	T	T	G	C	A	C	C	G	G	C	G	A	C	G	T	G	T	C	T	T	T	C	A	A	G	T	G	T	C	T	G	C	C	T	T	A	T	C	A	A	C	T	T	T	C	G	A	T
SSU13B9	C	T	T	G	C	A	C	C	G	G	C	G	A	C	G	T	G	T	C	T	T	T	C	A	A	G	T	G	T	C	T	G	C	C	T	T	A	T	C	A	A	C	T	T	T	C	G	A	T
SSU13B10	C	T	T	G	C	A	C	C	G	G	C	G	A	C	G	T	G	T	C	T	T	T	C	A	A	G	T	G	T	C	T	G	C	C	T	T	A	T	C	A	A	C	T	T	T	C	G	A	T
SSU13B11	C	T	T	G	C	A	C	C	G	G	C	G	A	C	G	T	G	T	C	T	T	T	C	A	A	G	T	G	T	C	T	G	C	C	T	T	A	T	C	A	A	C	T	T	T	C	G	A	T
SSU13B12	C	T	T	G	C	A	C	C	G	G	C	G	A	C	G	T	G	T	C	T	T	T	C	A	A	G	T	G	T	C	T	G	C	C	T	T	A	T	C	A	A	C	T	T	T	C	G	A	T
SSU13B13	C	T	T	G	C	A	C	C	G	G	C	G	A	C	G	T	G	T	C	T	T	T	C	A	A	G	T	G	T	C	T	G	C	C	T	T	A	T	C	A	A	C	T	T	T	C	G	A	T
SSU13B14	C	A	T	G	C	A	C	C	G	G	C	G	A	C	G	T	G	T	C	T	T	T	C	A	A	G	T	G	T	C	T	G	C	C	T	T	A	T	C	A	A	C	T	T	T	C	G	A	T
SSU13B15	C	T	T	G	C	A	C	C	G	G	C	G	A	C	G	T	G	T	C	T	T	T	C	A	A	G	T	G	T	C	T	G	C	C	T	T	A	T	C	A	A	C	T	T	T	C	G	A	T
SSU13B16	C	T	T	G	C	A	C	C	G	G	C	G	A	C	G	T	G	T	C	T	T	T	C	A	A	G	T	G	T	C	T	G	C	C	T	T	A	T	C	A	A	C	T	T	T	C	G	A	T
SSU13B17	C	T	T	G	C	A	C	C	G	G	C	G	A	C	G	T	G	T	C	T	T	T	C	A	A	G	T	G	T	C	T	G	C	C	T	T	A	T	C	A	A	C	T	T	T	C	G	A	T
SSU13B18	C	T	T	G	C	A	C	C	G	G	C	G	A	C	G	T	G	T	C	T	T	T	C	A	A	G	T	G	T	C	T	G	C	C	T	T	A	T	C	A	A	C	T	T	T	C	G	A	T
SSU13B19	C	T	T	G	C	A	C	C	G	G	C	G	A	C	G	T	G	T	C	T	T	T	C	A	A	G	T	G	T	C	T	G	C	C	T	T	A	T	C	A	A	C	T	T	T	C	G	A	T
SSU13B20	C	T	T	G	C	A	C	C	G	G	C	G	A	C	G	T	G	T	C	T	T	T	C	A	A	G	T	G	T	C	T	G	C	C	T	T	A	T	C	A	A	C	T	T	T	C	G	A	T
	3	3	3	3	3	3	3	3	3	3	3	3	3	3	3	3	3	3	3	3	3	3	3	3	3	3	3	3	3	3	3	3	3	3	3	3	3	3	3	3	3	3	3	3	3	3	3	3	3
	0	0	0	0	0	0	0	0	0	1	1	1	1	1	1	1	1	1	1	2	2	2	2	2	2	2	2	2	2	3	3	3	3	3	3	3	3	3	3	4	4	4	4	4	4	4	4	4	4
	1	2	3	4	5	6	7	8	9	0	1	2	3	4	5	6	7	8	9	0	1	2	3	4	5	6	7	8	9	0	1	2	3	4	5	6	7	8	9	0	1	2	3	4	5	6	7	8	9
SSU1B1	C	G	A	C	T	C	C	G	G	A	G	A	A	G	G	G	G	C	C	T	G	A	G	A	A	A	T	G	G	C	C	A	C	T	A	C	G	T	C	T	A	A	G	G	A	T	G	G	C
SSU1B4	C	G	A	C	T	C	C	G	G	A	G	A	A	G	G	G	G	C	C	T	G	A	G	A	A	A	T	G	G	C	C	A	C	T	A	C	G	T	C	T	A	A	G	G	A	T	G	G	C
SSU1B5	C	G	A	C	T	C	C	G	G	A	G	A	A	G	G	G	G	C	C	T	G	A	G	A	A	A	T	G	G	C	C	A	C	T	A	C	G	T	C	T	A	A	G	G	A	T	G	G	C
SSU1B6	C	G	A	C	T	C	C	G	G	A	G	A	A	G	G	G	G	C	C	T	G	A	G	A	A	A	T	G	G	C	C	A	C	T	A	C	G	T	C	T	A	A	G	G	A	T	G	G	C
SSU1B8	C	G	A	C	T	C	C	G	G	A	G	A	G	G	G	C	G	C	C	T	G	A	G	A	A	A	T	G	G	C	G	A	C	C	A	C	G	T	C	T	A	A	G	G	A	T	G	G	C
SSU12A1	C	G	A	C	T	C	C	G	G	A	G	A	A	G	G	G	G	C	C	T	G	A	G	A	A	A	T	G	G	C	C	A	C	T	A	C	G	T	C	T	A	A	G	G	A	T	G	G	C
SSU12A2	C	G	A	C	T	C	C	G	G	A	G	A	A	G	G	G	G	C	C	T	G	A	G	A	A	A	T	G	G	C	C	A	C	T	A	C	G	T	C	T	A	A	G	G	A	T	G	G	C
SSU12A3	C	G	A	C	T	C	C	G	G	A	G	A	A	G	G	G	G	C	C	T	G	A	G	A	A	A	T	G	G	C	C	A	C	T	A	C	G	T	C	T	A	A	G	G	A	T	G	G	C
SSU12A4	C	G	A	C	T	C	C	G	G	A	G	A	G	G	G	C	G	C	C	T	G	A	G	A	A	A	T	G	G	C	G	A	C	C	A	C	G	T	C	T	A	A	G	G	A	T	G	G	C
SSU12A5	C	G	A	C	T	C	C	G	G	A	G	A	A	G	G	G	G	C	C	T	G	A	G	A	A	A	T	G	G	C	C	A	C	T	A	C	G	T	C	T	A	A	G	G	A	T	G	G	C
SSU12A6	C	G	A	C	T	C	C	G	G	A	G	A	A	G	G	G	G	C	C	T	G	A	G	A	A	A	T	G	G	C	C	A	C	T	A	C	G	T	C	T	A	A	G	G	A	T	G	G	C
SSU12A7	C	G	A	C	T	C	C	G	G	A	G	A	A	G	G	G	G	C	C	T	G	A	G	A	A	A	T	G	G	C	C	A	C	T	A	C	G	T	C	T	A	A	G	G	G	T	G	G	C
SSU12A8	C	G	A	C	T	C	C	G	G	A	G	A	A	G	G	G	G	C	C	T	G	A	G	A	A	A	T	G	G	C	C	A	C	T	A	C	G	T	C	T	A	A	G	G	A	T	G	G	C
SSU12A9	C	G	A	C	T	C	C	G	G	A	G	A	G	G	G	C	G	C	C	T	G	A	G	A	A	A	T	G	G	C	G	A	C	C	A	C	G	T	C	T	A	A	G	G	A	T	G	G	C
SSU12A10	C	G	A	C	T	C	C	G	G	A	G	A	G	G	G	C	G	C	C	T	G	A	G	A	A	A	T	G	G	C	G	A	C	C	A	C	G	T	C	T	A	A	G	G	A	T	G	G	C
SSU12A12	C	G	A	C	T	C	C	G	G	A	G	A	G	G	G	C	G	C	C	T	G	A	G	A	A	A	T	G	G	C	G	A	C	C	A	C	G	T	C	T	A	A	G	G	A	T	G	G	C
SSU12A13	C	G	A	C	T	C	C	G	G	A	G	A	A	G	G	G	G	C	C	T	G	A	G	A	A	A	T	G	G	C	C	A	C	T	A	C	G	T	C	T	A	A	G	G	A	T	G	G	C
SSU25A1	C	G	A	C	T	C	C	G	G	A	G	A	G	G	G	C	G	C	C	T	G	A	G	A	A	A	T	G	G	C	G	A	C	C	A	C	G	T	C	T	A	A	G	G	A	T	G	G	C
SSU25A4	C	G	A	C	T	C	C	G	G	A	G	A	G	G	G	C	G	C	C	T	G	A	G	A	A	A	T	G	G	C	G	A	C	C	A	C	G	T	C	T	A	A	G	G	A	T	G	G	C
SSU25A5	C	G	A	C	T	C	C	G	G	A	G	A	G	G	G	C	G	C	C	T	G	A	G	A	A	A	T	G	G	C	G	A	C	C	A	C	G	T	C	T	A	A	G	G	A	T	G	G	C
SSU25A6	C	G	A	C	T	C	C	G	G	A	G	A	G	G	G	C	G	C	C	T	G	A	G	A	A	A	T	G	G	C	G	A	C	C	A	C	G	T	C	T	A	A	G	G	A	T	G	G	C
SSU25A8	C	G	A	C	T	C	C	G	G	A	G	A	G	G	G	C	G	C	C	T	G	A	G	A	A	A	T	G	G	C	G	A	C	C	A	C	G	T	C	T	A	A	G	G	A	T	G	G	C
SSU25A10	C	G	A	C	T	C	C	G	G	A	G	A	G	G	G	C	G	C	C	T	G	A	G	A	A	A	T	G	G	C	G	A	C	C	A	C	G	T	C	T	A	A	G	G	A	T	G	G	C
SSU25A11	C	G	A	C	T	C	C	G	G	A	G	A	A	G	G	G	G	C	C	T	G	A	G	A	A	A	T	G	G	C	C	A	C	T	A	C	G	T	C	T	A	A	G	G	A	T	G	G	C
SSU25A12	C	G	A	C	T	C	C	G	G	A	G	A	A	G	G	G	G	C	C	T	G	A	G	A	A	A	T	G	G	C	C	A	C	T	A	C	G	T	C	T	A	A	G	G	A	T	G	G	C
SSU13B1	C	G	A	C	T	C	C	G	G	A	G	A	A	G	G	G	G	C	C	T	G	A	G	A	A	A	T	G	G	C	C	A	C	T	A	C	G	T	C	T	A	A	G	G	A	T	G	G	C
SSU13B2	C	G	A	C	T	C	C	G	G	A	G	A	A	G	G	G	G	C	C	T	G	A	G	A	A	A	T	G	G	C	C	A	C	T	A	C	G	T	C	T	A	A	G	G	A	T	G	G	C
SSU13B3	C	G	A	C	T	C	C	G	G	A	G	A	A	G	G	G	G	C	C	T	G	A	G	A	A	A	T	G	G	C	C	A	C	T	A	C	G	T	C	T	A	A	G	G	A	T	G	G	C
SSU13B4	C	G	A	C	T	C	C	G	G	A	G	A	A	G	G	G	G	C	C	T	G	A	G	A	A	A	T	G	G	C	C	A	C	T	A	C	G	T	C	T	A	A	G	G	A	T	G	G	C
SSU13B5	C	G	A	C	T	C	C	G	G	A	G	A	A	G	G	G	G	C	C	T	G	A	G	A	A	A	T	G	G	C	C	A	C	T	A	C	G	T	C	T	A	A	G	G	A	T	G	G	C
SSU13B6	C	G	A	C	T	C	C	G	G	A	G	A	A	G	G	G	G	C	C	T	G	A	G	A	A	A	T	G	G	C	C	A	C	T	A	C	G	T	C	T	A	A	G	G	A	T	G	G	C
SSU13B7	C	G	A	C	T	C	C	G	G	A	G	A	A	G	G	G	G	C	C	T	G	A	G	A	A	A	T	G	G	C	C	A	C	T	A	C	G	T	C	T	A	A	G	G	A	T	G	G	C
SSU13B9	C	G	A	C	T	C	C	G	G	A	G	A	A	G	G	G	G	C	C	T	G	A	G	A	A	A	T	G	G	C	C	A	C	T	A	C	G	T	C	T	A	A	G	G	A	T	G	G	C
SSU13B10	C	G	A	C	T	C	C	G	G	A	G	A	A	G	G	G	G	C	C	T	G	A	G	A	A	G	T	G	G	C	C	A	C	T	A	C	G	T	C	T	A	A	G	G	A	T	G	G	C
SSU13B11	C	G	A	C	T	C	C	G	G	A	G	A	A	G	G	G	G	C	C	T	G	A	G	A	A	A	T	G	G	C	C	A	C	T	A	C	G	T	C	T	A	A	G	G	A	T	G	G	C
SSU13B12	C	G	A	C	T	C	C	G	G	A	G	A	A	G	G	G	G	C	C	T	G	A	G	A	A	A	T	G	G	C	C	A	C	T	A	C	G	T	C	T	A	A	G	G	A	T	G	G	C
SSU13B13	C	G	A	C	T	C	C	G	G	A	G	A	A	G	G	G	G	C	C	T	G	A	G	A	A	A	T	G	G	C	C	A	C	T	A	C	G	T	C	T	A	A	G	G	A	T	G	G	C
SSU13B14	C	G	A	C	T	C	C	G	G	A	G	A	A	G	G	G	G	C	C	T	G	A	G	A	A	A	T	G	G	C	C	A	C	T	A	C	G	T	C	T	A	A	G	G	A	T	G	G	C
SSU13B15	C	G	A	C	T	C	C	G	G	A	G	A	A	G	G	G	G	C	C	T	G	A	G	A	A	A	T	G	G	C	C	A	C	T	A	C	G	T	C	T	A	A	G	G	A	T	G	G	C
SSU13B16	C	G	A	C	T	C	C	G	G	A	G	A	A	G	G	G	G	C	C	T	G	A	G	A	A	A	T	G	G	C	C	A	C	T	A	C	G	T	C	T	A	A	G	G	A	T	G	G	C
SSU13B17	C	G	A	C	T	C	C	G	G	A	G	A	A	G	G	G	G	C	C	T	G	A	G	A	A	A	T	G	G	C	C	A	C	T	A	C	G	T	C	T	A	A	G	G	A	T	G	G	C
SSU13B18	C	G	A	C	T	C	C	G	G	A	G	A	A	G	G	G	G	C	C	T	G	A	G	A	A	A	T	G	G	C	C	A	C	T	A	C	G	T	C	T	A	A	G	G	A	T	G	G	C
SSU13B19	C	G	A	C	T	C	C	G	G	A	G	A	A	G	G	G	G	C	C	T	G	A	G	A	A	A	T	G	G	C	C	A	C	T	A	C	G	T	C	T	A	A	G	G	A	T	G	G	C
SSU13B20	C	G	A	C	T	C	C	G	G	A	G	A	A	G	G	G	G	C	C	T	G	A	G	A	A	A	T	G	G	C	C	A	C	T	A	C	G	T	C	T	A	A	G	G	A	T	G	G	C
	4	4	4	4	4	4	4	4	4	4	4	4	4	4	4	4	4	4	4	4	4	4	4	4	4	4	4	4	4	4	4	4	4	4	4	4	4	4	4	4	4	4	4	4	4	4	4	4	4
	0	0	0	0	0	0	0	0	0	1	1	1	1	1	1	1	1	1	1	2	2	2	2	2	2	2	2	2	2	3	3	3	3	3	3	3	3	3	3	4	4	4	4	4	4	4	4	4	4
	1	2	3	4	5	6	7	8	9	0	1	2	3	4	5	6	7	8	9	0	1	2	3	4	5	6	7	8	9	0	1	2	3	4	5	6	7	8	9	0	1	2	3	4	5	6	7	8	9
SSU1B1	T	A	A	C	G	A	G	A	C	C	G	T	T	C	T	C	A	T	C	T	G	A	G	G	C	C	G	G	T	C	A	T	C	G	G	A	A	T	G	G	G	T	A	C	A	A	T	T	T
SSU1B4	T	A	A	C	G	A	G	G	C	C	G	T	T	C	T	C	A	T	C	T	G	A	G	G	C	C	G	G	T	C	A	T	C	G	G	A	A	T	G	G	G	T	A	C	A	A	T	T	T
SSU1B5	T	A	A	C	G	A	G	A	C	C	G	T	T	C	T	C	A	T	C	T	G	A	G	G	C	C	G	G	T	C	A	T	C	G	G	A	A	T	G	G	G	T	A	C	A	A	T	T	T
SSU1B6	T	A	A	C	G	A	G	A	C	C	G	T	T	C	T	C	A	T	C	T	G	A	G	G	C	C	G	G	T	C	A	T	C	G	G	A	A	T	G	G	G	T	A	C	A	A	T	T	T
SSU1B8	T	A	A	C	G	A	G	G	C	T	G	T	T	C	T	C	G	A	T	T	G	A	G	G	C	C	A	G	T	C	A	T	C	G	G	A	A	T	G	G	G	T	A	C	A	A	T	T	C
SSU12A1	T	A	A	C	G	A	G	A	C	C	G	T	T	C	T	C	A	T	C	T	G	A	G	G	C	C	G	G	T	C	A	T	C	G	G	A	A	T	G	G	G	T	A	C	A	A	T	T	T
SSU12A2	T	A	A	C	G	A	G	A	C	C	G	T	T	C	T	C	A	T	C	T	G	A	G	G	C	C	G	G	T	C	A	T	C	G	G	A	A	T	G	G	G	T	A	C	A	A	T	T	T
SSU12A3	T	A	A	C	G	A	G	A	C	C	G	T	T	C	T	C	A	T	C	T	G	A	G	G	C	C	G	G	T	C	A	T	C	G	G	A	A	T	G	G	G	T	A	C	A	A	T	T	T
SSU12A4	T	A	A	C	G	A	G	A	G	T	G	T	T	C	T	C	G	A	T	T	G	A	G	G	C	C	A	C	T	C	A	T	C	G	G	A	A	T	G	G	G	T	A	C	A	A	T	T	C
SSU12A5	T	A	A	C	G	A	G	A	C	C	G	T	T	C	T	C	A	T	C	T	G	A	G	G	C	C	G	G	T	C	A	T	C	G	G	A	A	T	G	G	G	T	A	C	A	A	T	T	T
SSU12A6	T	A	A	C	G	A	G	A	C	C	G	T	T	C	T	C	A	T	C	T	G	A	G	G	C	C	G	G	T	C	A	T	C	G	G	A	A	T	G	G	G	T	A	C	A	A	T	T	T
SSU12A7	T	A	A	C	G	A	G	A	C	C	G	T	T	C	T	C	A	T	C	T	G	A	G	G	C	C	G	G	T	C	A	T	C	G	G	A	A	T	G	G	G	T	A	C	A	A	T	T	T
SSU12A8	T	A	A	C	G	A	G	A	C	C	G	T	T	C	T	C	A	T	C	T	G	A	G	G	C	C	G	G	T	C	A	T	C	G	G	A	A	T	G	G	G	T	A	C	A	A	T	T	T
SSU12A9	T	A	A	C	G	A	G	A	G	T	G	T	T	C	T	C	G	A	T	T	G	A	G	G	C	C	A	C	T	C	A	T	C	G	G	A	A	T	G	G	G	T	A	C	A	A	T	T	C
SSU12A10	T	A	A	C	G	A	G	A	G	T	G	T	T	C	T	C	G	A	T	T	G	A	G	G	C	C	A	C	T	C	A	T	C	G	G	A	A	T	G	G	G	T	A	C	A	A	T	T	C
SSU12A12	T	A	A	C	G	A	G	A	G	T	G	T	T	C	T	C	G	A	T	T	G	A	G	G	C	C	A	C	T	C	A	T	C	G	G	A	A	T	G	G	G	T	A	C	A	A	T	T	C
SSU12A13	T	A	A	C	G	A	G	A	C	C	G	T	T	C	T	C	A	T	C	T	G	A	G	G	C	C	G	G	T	C	A	T	C	G	G	A	A	T	G	G	G	T	A	C	A	A	T	T	T
SSU25A1	T	A	A	C	G	A	G	A	G	T	G	T	T	C	T	C	G	A	T	T	G	A	G	G	C	C	A	C	T	C	A	T	C	G	G	A	A	T	G	G	G	T	A	C	A	A	T	T	C
SSU25A4	T	A	A	C	G	A	G	A	G	T	G	T	T	C	T	C	G	A	T	T	G	A	G	G	C	C	A	C	T	C	A	T	C	G	G	A	A	T	G	G	G	T	A	C	A	A	T	T	C
SSU25A5	T	A	A	C	G	A	G	A	G	T	G	T	T	C	T	C	G	A	T	T	G	A	G	G	C	C	A	C	T	C	A	T	C	G	G	A	A	T	G	G	G	T	A	C	A	A	T	T	C
SSU25A6	T	A	A	C	G	A	G	G	C	T	G	T	T	C	T	C	G	A	T	T	G	A	G	G	C	C	A	G	T	C	A	T	C	G	G	A	A	T	G	G	G	T	A	C	A	A	T	T	C
SSU25A8	T	A	A	C	G	A	G	A	G	T	G	T	T	C	T	C	G	A	T	T	G	A	G	G	C	C	A	C	T	C	A	T	C	G	G	A	A	T	G	G	G	T	A	C	A	A	T	T	C
SSU25A10	T	A	A	C	G	A	G	A	C	T	G	T	T	C	T	C	G	A	T	T	G	A	G	G	C	C	A	G	T	C	A	T	C	G	G	A	A	T	G	G	G	T	A	C	A	A	T	T	C
SSU25A11	T	A	A	C	G	A	G	A	C	C	G	T	T	C	T	C	A	T	C	T	G	A	G	G	C	C	G	G	T	C	A	T	C	G	G	A	A	T	G	G	G	T	A	C	A	A	T	T	T
SSU25A12	T	A	A	C	G	A	G	A	C	C	G	T	T	C	T	C	A	T	C	T	G	A	G	G	C	C	G	G	T	C	A	T	C	G	G	A	A	T	G	G	G	T	A	C	A	A	T	T	T
SSU13B1	T	A	A	C	G	A	G	A	C	C	G	T	T	C	T	C	A	T	C	T	G	A	G	G	C	C	G	G	T	C	A	T	C	G	G	A	A	T	G	G	G	T	A	C	A	A	T	T	T
SSU13B2	T	A	A	C	G	A	G	A	C	C	G	T	T	C	T	C	A	T	C	T	G	A	G	G	C	C	G	G	T	C	A	T	C	G	G	A	A	T	G	G	G	T	A	C	A	A	T	T	T
SSU13B3	T	A	A	C	G	A	G	A	C	C	G	T	T	C	T	C	A	T	C	T	G	A	G	G	C	C	G	G	T	C	A	T	C	G	G	A	A	T	G	G	G	T	A	C	A	A	T	T	T
SSU13B4	T	A	A	C	G	A	G	A	C	C	G	T	T	C	T	C	A	T	C	T	G	A	G	G	C	C	G	G	T	C	A	T	C	G	G	A	A	T	G	G	G	T	A	C	A	A	T	T	T
SSU13B5	T	A	A	C	G	A	G	A	C	C	G	T	T	C	T	C	A	T	C	T	G	A	G	G	C	C	G	G	T	C	A	T	C	G	G	A	A	T	G	G	G	T	A	C	A	A	T	T	T
SSU13B6	T	A	A	C	G	A	G	A	C	C	G	T	T	C	T	C	A	T	C	T	G	A	G	G	C	C	G	G	T	C	A	T	C	G	G	A	A	T	G	G	G	T	A	C	A	A	T	T	T
SSU13B7	T	A	A	C	G	A	G	A	C	C	G	T	T	C	T	C	A	T	C	T	G	A	G	G	C	C	G	G	T	C	A	T	C	G	G	A	A	T	G	G	G	T	A	C	A	A	T	T	T
SSU13B9	T	A	A	C	G	A	G	A	C	C	G	T	T	C	T	C	A	T	C	T	G	A	G	G	C	C	G	G	T	C	A	T	C	G	G	A	A	T	G	G	G	T	A	C	A	A	T	T	T
SSU13B10	T	A	A	C	G	A	G	A	C	C	G	T	T	C	T	C	A	T	C	T	G	A	G	G	C	C	G	G	T	C	A	T	C	G	G	A	A	T	G	G	G	T	A	C	A	A	T	T	T
SSU13B11	T	A	A	C	G	A	G	A	C	C	G	T	T	C	T	C	A	T	C	T	G	A	G	G	C	C	G	G	T	C	A	T	C	G	G	A	A	T	G	G	G	T	A	C	A	A	T	T	T
SSU13B12	T	A	A	C	G	A	G	A	C	C	G	T	T	C	T	C	A	T	C	T	G	A	G	G	C	C	G	G	T	C	A	T	C	G	G	A	A	T	G	G	G	T	A	C	A	A	T	T	T
SSU13B13	T	A	A	C	G	A	G	A	C	C	G	T	T	C	T	C	A	T	C	T	G	A	G	G	C	C	G	G	T	C	A	T	C	G	G	A	A	T	G	G	G	T	A	C	A	A	T	T	T
SSU13B14	T	A	A	C	G	A	G	A	C	C	G	T	T	C	T	C	A	T	C	T	G	A	G	G	C	C	G	G	T	C	A	T	C	G	G	A	A	T	G	G	G	T	A	C	A	A	T	T	T
SSU13B15	T	A	A	C	G	A	G	A	C	C	G	T	T	C	T	C	A	T	C	T	G	A	G	G	C	C	G	G	T	C	A	T	C	G	G	A	A	T	G	G	G	T	A	C	A	A	T	T	T
SSU13B16	T	A	A	C	G	A	G	A	C	C	G	T	T	C	T	C	A	T	C	T	G	A	G	G	C	C	G	G	T	C	A	T	C	G	G	A	A	T	G	G	G	T	A	C	A	A	T	T	T
SSU13B17	T	A	A	C	G	A	G	A	C	C	G	T	T	C	T	C	A	T	C	T	G	A	G	G	C	C	G	G	T	C	A	T	C	G	G	A	A	T	G	G	G	T	A	C	A	A	T	T	T
SSU13B18	T	A	A	C	G	A	G	A	C	C	G	T	T	C	T	C	A	T	C	T	G	A	G	G	C	C	G	G	T	C	A	T	C	G	G	A	A	T	G	G	G	T	A	C	A	A	T	T	T
SSU13B19	T	A	A	C	G	A	G	A	C	C	G	T	T	C	T	C	A	T	C	T	G	A	G	G	C	C	G	G	T	C	A	T	C	G	G	A	A	T	G	G	G	T	A	C	A	A	T	T	T
SSU13B20	T	A	A	C	G	A	G	A	C	C	G	T	T	C	T	C	A	T	C	T	G	A	G	G	C	C	G	G	T	C	A	T	C	G	G	A	A	T	G	G	G	T	A	C	A	A	T	T	T
	5	5	5	5	5	5	5	5	5	5	5	5	5	5	5	5	5	5	5	5	5	5	5	5	5	5	5	5	5	5	5	5	5	5	5	5	5	5	5	5	5	5	5	5	5	5	5	5	5
	0	0	0	0	0	0	0	0	0	1	1	1	1	1	1	1	1	1	1	2	2	2	2	2	2	2	2	2	2	3	3	3	3	3	3	3	3	3	3	4	4	4	4	4	4	4	4	4	4
	1	2	3	4	5	6	7	8	9	0	1	2	3	4	5	6	7	8	9	0	1	2	3	4	5	6	7	8	9	0	1	2	3	4	5	6	7	8	9	0	1	2	3	4	5	6	7	8	9
SSU1B1	G	G	T	A	A	T	T	C	C	A	G	C	T	C	T	C	A	A	A	A	T	G	C	A	T	A	G	A	A	T	T	A	T	T	G	C	T	G	C	A	G	T	T	A	A	A	A	A	G
SSU1B4	G	G	T	A	A	T	T	C	C	T	G	C	T	C	T	C	A	A	A	A	T	G	C	A	T	A	G	A	A	T	T	A	T	T	G	C	T	G	C	G	G	T	T	A	A	A	A	A	G
SSU1B5	G	G	T	A	A	T	T	C	C	A	G	C	T	C	T	C	A	A	A	A	T	G	C	A	T	A	G	A	A	T	T	A	T	T	G	C	T	G	C	G	G	T	T	A	A	A	A	A	G
SSU1B6	G	G	T	A	A	T	T	C	C	A	G	C	T	C	T	C	A	A	A	A	T	G	C	A	T	A	G	A	A	T	T	A	T	T	G	C	T	G	C	G	G	T	T	A	A	A	A	A	G
SSU1B8	G	G	T	A	A	T	T	C	C	A	G	C	T	G	T	C	A	A	A	A	T	G	C	A	T	A	G	A	A	T	T	A	T	T	G	C	T	G	C	G	G	T	T	A	A	A	A	A	G
SSU12A1	G	G	T	A	A	T	T	C	C	A	G	C	T	C	T	C	A	A	A	A	T	G	C	A	T	A	G	A	A	T	T	A	T	T	G	C	T	G	C	G	G	T	T	A	A	A	A	A	G
SSU12A2	G	G	T	A	A	T	T	C	C	A	G	C	T	C	T	C	A	A	A	A	T	G	C	A	T	A	G	A	A	T	T	A	T	T	G	C	T	G	C	G	G	T	T	A	A	A	A	A	G
SSU12A3	G	G	T	A	A	T	T	C	C	A	G	C	T	C	T	C	A	A	A	A	T	G	C	A	T	A	G	A	A	T	T	A	T	T	G	C	T	G	C	G	G	T	T	A	A	A	A	A	G
SSU12A4	G	G	T	A	A	T	T	C	C	A	G	C	T	G	T	C	A	A	A	A	T	G	C	A	T	A	G	A	A	T	T	A	T	T	G	C	T	G	C	G	G	T	T	A	A	A	A	A	G
SSU12A5	G	G	T	A	A	T	T	C	C	A	G	C	T	C	T	C	A	A	A	A	T	G	C	A	T	A	G	A	A	T	T	A	T	T	G	C	T	G	C	G	G	T	T	A	A	A	A	A	G
SSU12A6	G	G	T	A	A	T	T	C	C	A	G	C	T	C	T	C	A	A	A	A	T	G	C	A	T	A	G	A	A	T	T	A	T	T	G	C	T	G	C	G	G	T	T	A	A	A	A	A	G
SSU12A7	G	G	T	A	A	T	T	C	C	A	G	C	T	C	T	C	A	A	A	A	T	G	C	A	T	A	G	A	A	T	T	A	T	T	G	C	T	G	C	G	G	T	T	A	A	A	A	A	G
SSU12A8	G	G	T	A	A	T	T	C	C	A	G	C	T	C	T	C	A	A	A	A	T	G	C	A	T	A	G	A	A	T	T	A	T	T	G	C	T	G	C	G	G	T	T	A	A	A	A	A	G
SSU12A9	G	G	T	A	A	T	T	C	C	A	G	C	T	G	T	C	A	A	A	A	T	G	C	A	T	A	G	A	A	T	T	A	T	T	G	C	T	G	C	G	G	T	T	A	A	A	A	A	G
SSU12A10	G	G	T	A	A	T	T	C	C	A	G	C	T	G	T	C	A	A	A	A	T	G	C	A	T	A	G	A	A	T	T	A	T	T	G	C	T	G	C	G	G	T	T	A	A	A	A	A	G
SSU12A12	G	G	T	A	A	T	T	C	C	A	G	C	T	G	T	C	A	A	A	A	T	G	C	A	T	A	G	A	A	T	T	A	T	T	G	C	T	G	C	G	G	T	T	A	A	A	A	A	G
SSU12A13	G	G	T	A	A	T	T	C	C	A	G	C	T	C	T	C	A	A	A	A	T	G	C	A	T	A	G	A	A	T	T	A	T	T	G	C	T	G	C	G	G	T	T	A	A	A	A	A	G
SSU25A1	G	G	T	A	A	T	T	C	C	A	G	C	T	G	T	C	A	A	A	A	T	G	C	A	T	A	G	A	A	T	T	A	T	T	G	C	T	G	C	G	G	T	T	A	A	A	A	A	G
SSU25A4	G	G	T	A	A	T	T	C	C	A	G	C	T	G	T	C	A	A	A	A	T	G	C	A	T	A	G	A	A	T	T	A	T	T	G	C	T	G	C	G	G	T	T	A	A	A	A	A	G
SSU25A5	G	G	T	A	A	T	T	C	C	A	G	C	T	G	T	C	A	A	A	A	T	G	C	A	T	A	G	A	A	T	T	A	T	T	G	C	T	G	C	G	G	T	T	A	A	A	A	A	G
SSU25A6	G	G	T	A	A	T	T	C	C	A	G	C	T	G	T	C	A	A	A	A	T	G	C	A	T	A	G	A	A	T	T	A	T	T	G	C	T	G	C	G	G	T	T	A	A	A	A	A	G
SSU25A8	G	G	T	A	A	T	T	C	C	A	G	C	T	G	T	C	A	A	A	A	T	G	C	A	T	A	G	A	A	T	T	A	T	T	G	C	T	G	C	G	G	T	T	A	A	A	A	A	G
SSU25A10	G	G	T	A	A	T	T	C	C	A	G	C	T	G	T	C	A	A	A	A	T	G	C	A	T	A	G	A	A	T	T	A	T	T	G	C	T	G	C	G	G	T	T	A	A	A	A	A	G
SSU25A11	G	G	T	A	A	T	T	C	C	A	G	C	T	C	T	C	A	A	A	A	T	G	C	A	T	A	G	A	A	T	T	A	T	T	G	C	T	G	C	G	G	T	T	A	A	A	A	A	G
SSU25A12	G	G	T	A	A	T	T	C	C	A	G	C	T	C	T	C	A	A	A	A	T	G	C	A	T	A	G	A	A	T	T	A	T	T	G	C	T	G	C	G	G	T	T	A	A	A	A	A	G
SSU13B1	G	G	T	A	A	T	T	C	C	A	G	C	T	C	T	C	A	A	A	A	T	G	C	A	T	A	G	A	A	T	T	A	T	T	G	C	T	G	C	G	G	T	T	A	A	A	A	A	G
SSU13B2	G	G	T	A	A	T	T	C	C	A	G	C	T	C	T	C	A	A	A	A	T	G	C	A	T	A	G	A	A	T	T	A	T	T	G	C	T	G	C	G	G	T	T	A	A	A	A	A	G
SSU13B3	G	G	T	A	A	T	T	C	C	A	G	C	T	C	T	C	A	A	A	A	T	G	C	A	T	A	G	A	A	T	T	A	T	T	G	C	T	G	C	G	G	T	T	A	A	A	A	A	G
SSU13B4	G	G	T	A	A	T	T	C	C	A	G	C	T	C	T	C	A	A	A	A	T	G	C	A	T	A	G	A	A	T	T	A	T	T	G	C	T	G	C	G	G	T	T	A	A	A	A	A	G
SSU13B5	G	G	T	A	A	T	T	C	C	A	G	C	T	C	T	C	A	A	A	A	T	G	C	A	T	A	G	A	A	T	T	A	T	T	G	C	T	G	C	G	G	T	T	A	A	A	A	A	G
SSU13B6	G	G	T	A	A	T	T	C	C	A	G	C	T	C	T	C	A	A	A	A	T	G	C	A	T	A	G	A	A	T	T	A	T	T	G	C	T	G	C	G	G	T	T	A	A	A	A	A	G
SSU13B7	G	G	T	A	A	T	T	C	C	A	G	C	T	C	T	C	A	A	A	A	T	G	C	A	T	A	G	A	A	T	T	A	T	T	G	C	T	G	C	G	G	T	T	A	A	A	A	A	G
SSU13B9	G	G	T	A	A	T	T	C	C	A	G	C	T	C	T	C	A	A	A	A	T	G	C	A	T	A	G	A	A	T	T	A	T	T	G	C	T	G	C	G	G	T	T	A	A	A	A	A	G
SSU13B10	G	G	T	A	A	T	T	C	C	A	G	C	T	C	T	C	A	A	A	A	T	G	C	A	T	A	G	A	A	T	T	A	T	T	G	C	T	G	C	G	G	T	T	A	A	A	A	A	G
SSU13B11	G	G	T	A	A	T	T	C	C	A	G	C	T	C	T	C	A	A	A	A	T	G	C	A	T	A	G	A	A	T	T	A	T	T	G	C	T	G	C	G	G	C	T	A	A	A	A	A	G
SSU13B12	G	G	T	A	A	T	T	C	C	A	G	C	T	C	T	C	A	A	A	A	T	A	C	A	T	A	G	A	A	T	T	A	T	T	G	C	T	G	C	G	G	T	T	A	A	A	A	A	G
SSU13B13	G	G	T	A	A	T	T	C	C	A	G	C	T	C	T	C	A	A	A	A	T	G	C	A	T	A	G	A	A	T	T	A	T	T	G	C	T	G	C	G	G	T	T	A	A	A	A	A	G
SSU13B14	G	G	T	A	A	T	T	C	C	A	G	C	T	C	T	C	A	A	A	A	T	G	C	A	T	A	G	A	A	T	T	A	T	T	G	C	T	G	C	G	G	T	T	A	A	A	A	A	G
SSU13B15	G	G	T	A	A	T	T	C	C	A	G	C	T	C	T	C	A	A	A	A	T	G	C	A	T	A	G	A	A	T	T	A	T	T	G	C	T	G	C	G	G	T	T	A	A	A	A	A	G
SSU13B16	G	G	T	A	A	T	T	C	C	A	G	C	T	C	T	C	A	A	A	A	T	G	C	A	T	A	G	A	A	T	T	A	T	T	G	C	T	G	C	G	G	T	T	A	A	A	A	A	G
SSU13B17	G	G	T	A	A	T	T	C	C	A	G	C	T	C	T	C	A	A	A	A	T	G	C	A	T	A	G	A	A	T	T	A	T	T	G	C	T	G	C	G	G	T	T	A	A	A	A	A	G
SSU13B18	G	G	T	A	A	T	T	C	C	A	G	C	T	C	T	C	A	A	A	A	T	G	C	A	T	A	G	A	A	T	T	A	T	T	G	C	T	G	C	G	G	T	T	A	A	A	A	A	G
SSU13B19	G	G	T	A	A	T	T	C	C	A	G	C	T	C	T	C	A	A	A	A	T	G	C	A	T	A	G	A	A	T	T	A	T	T	G	C	T	G	C	G	G	T	T	A	A	A	A	A	G
SSU13B20	G	G	T	A	A	T	T	C	C	A	G	C	T	C	T	C	A	A	A	A	T	G	C	A	T	A	G	A	A	T	T	A	T	T	G	C	T	G	C	G	G	T	T	A	A	A	A	A	G
	6	6	6	6	6	6	6	6	6	6	6	6	6	6	6	6	6	6	6	6	6	6	6	6	6	6	6	6	6	6	6	6	6	6	6	6	6	6	6	6	6	6	6	6	6	6	6	6	6
	0	0	0	0	0	0	0	0	0	1	1	1	1	1	1	1	1	1	1	2	2	2	2	2	2	2	2	2	2	3	3	3	3	3	3	3	3	3	3	4	4	4	4	4	4	4	4	4	4
	1	2	3	4	5	6	7	8	9	0	1	2	3	4	5	6	7	8	9	0	1	2	3	4	5	6	7	8	9	0	1	2	3	4	5	6	7	8	9	0	1	2	3	4	5	6	7	8	9
SSU1B1	G	G	C	T	C	G	C	C	C	G	G	C	T	T	T	C	C	C	T	G	C	C	G	G	T	C	T	C	T	C	T	C	T	G	A	C	G	T	T	G	G	T	T	T	T	A	A	C	C
SSU1B4	G	G	C	T	C	G	C	C	C	G	G	C	T	T	T	C	C	C	T	G	C	C	G	G	T	C	T	C	T	C	T	C	T	G	A	C	G	T	T	G	G	T	T	T	T	A	A	C	C
SSU1B5	G	G	C	T	C	G	C	C	C	G	G	C	T	T	T	C	C	C	T	G	C	C	G	G	T	C	T	C	T	C	T	C	T	G	A	C	G	T	T	G	G	T	T	T	T	A	A	C	C
SSU1B6	G	G	C	T	C	G	C	C	C	G	G	C	T	T	T	C	C	C	T	G	C	C	G	G	T	C	T	C	T	C	T	C	T	G	A	C	G	T	T	G	G	T	T	T	T	A	A	C	C
SSU1B8	G	G	T	G	C	G	C	C	C	G	G	C	T	T	T	C	C	C	-	G	C	C	G	G	T	C	T	C	T	C	C	C	T	G	A	T	G	T	T	G	G	C	T	T	T	A	A	C	C
SSU12A1	G	G	C	T	C	G	C	C	C	G	G	C	T	T	T	C	C	C	T	G	C	C	G	G	C	C	T	C	T	C	T	C	T	G	A	C	G	T	T	G	G	T	C	T	T	A	A	C	C
SSU12A2	G	G	C	T	C	G	C	C	C	G	G	C	T	T	T	C	C	C	T	G	C	C	G	G	T	C	T	C	T	C	T	C	T	G	A	C	G	T	T	G	G	T	C	T	T	A	A	C	C
SSU12A3	G	G	C	T	C	G	C	C	C	G	G	C	T	T	T	C	C	C	T	G	C	C	G	G	T	C	T	C	T	C	T	C	T	G	A	C	G	T	T	G	G	T	C	T	T	A	A	C	C
SSU12A4	G	G	T	G	C	A	C	C	C	A	G	C	T	T	T	C	C	C	-	G	C	C	G	G	T	C	T	C	T	C	C	C	T	G	A	T	G	T	T	G	G	C	T	T	T	A	A	C	C
SSU12A5	G	G	C	T	C	G	C	C	C	G	G	C	T	T	T	C	C	C	T	G	C	C	G	G	T	C	T	C	T	C	T	C	T	G	A	C	G	T	T	G	G	T	T	T	T	A	A	C	C
SSU12A6	G	G	C	T	C	G	C	C	C	G	G	C	T	T	T	C	C	C	T	G	C	C	G	G	T	C	T	C	T	C	T	C	T	G	A	C	G	T	T	G	G	T	T	T	T	A	A	C	C
SSU12A7	G	G	C	T	C	G	C	C	C	G	G	C	T	T	T	C	C	C	T	G	C	C	G	G	T	C	T	C	T	C	T	C	T	G	A	C	G	T	T	G	G	T	C	T	T	A	A	C	C
SSU12A8	G	G	C	T	C	G	C	C	C	G	G	C	T	T	T	C	C	C	T	G	C	C	G	G	T	C	T	C	T	C	T	C	T	G	A	C	G	T	T	G	G	T	T	T	T	A	A	C	C
SSU12A9	G	G	T	G	C	A	C	C	C	A	G	C	T	T	T	C	C	C	-	G	C	C	G	G	T	C	T	C	T	C	C	C	T	G	A	T	G	T	T	G	G	C	T	T	T	A	A	C	C
SSU12A10	G	G	T	G	C	A	C	C	C	A	G	C	T	T	T	C	C	C	-	G	C	C	G	G	T	C	T	C	T	C	C	C	T	G	A	T	G	T	T	G	G	C	T	T	T	A	A	C	C
SSU12A12	G	G	T	G	C	A	C	C	C	A	G	C	T	T	T	C	C	T	-	G	C	C	G	G	T	C	T	C	T	C	C	C	T	G	A	T	G	T	T	G	G	C	T	T	T	A	A	C	C
SSU12A13	G	G	C	T	C	G	C	C	C	G	G	C	T	T	T	C	C	C	T	G	C	C	G	G	T	C	T	C	T	C	T	C	T	G	A	C	G	T	T	G	G	T	T	T	T	A	A	C	C
SSU25A1	G	G	T	G	C	A	C	C	C	A	G	C	T	T	T	C	C	C	-	G	C	C	G	G	T	C	T	C	T	C	C	C	T	G	A	T	G	T	T	G	G	C	T	T	T	A	A	C	C
SSU25A4	G	G	T	G	C	A	C	C	C	A	G	C	T	T	T	C	C	C	-	G	C	C	G	G	T	C	T	C	T	C	C	C	T	G	A	T	G	T	T	G	G	C	T	T	T	A	A	C	C
SSU25A5	G	G	T	G	C	A	C	C	C	A	G	C	T	T	T	C	C	C	-	G	C	C	G	G	T	C	T	C	T	C	C	C	T	G	A	T	G	T	T	G	G	C	T	T	T	A	A	C	C
SSU25A6	G	G	T	G	C	G	C	C	C	G	G	C	T	T	T	C	C	C	-	G	C	C	G	G	T	C	T	C	T	C	C	C	T	G	A	T	G	T	T	G	G	C	T	T	T	A	A	C	C
SSU25A8	G	G	T	G	C	A	C	C	C	A	G	C	T	T	T	C	C	C	-	G	C	C	G	G	C	C	T	C	T	C	C	C	T	G	A	T	G	T	T	G	G	C	T	T	T	A	A	C	C
SSU25A10	G	G	T	G	C	A	C	C	C	G	G	C	T	T	T	C	C	C	-	G	C	C	G	G	T	C	T	C	T	C	C	C	T	G	A	T	G	T	T	G	G	C	T	T	T	A	A	C	C
SSU25A11	G	G	C	T	C	G	C	C	C	G	G	C	T	T	T	C	C	C	T	G	C	C	G	G	T	C	T	C	T	C	T	C	T	G	A	C	G	T	T	G	G	T	C	T	T	A	A	C	C
SSU25A12	G	G	C	T	C	G	C	C	C	G	G	C	T	T	T	C	C	C	T	G	C	C	G	G	T	C	T	C	T	C	T	C	T	G	A	C	G	T	T	G	G	T	T	T	T	A	A	C	C
SSU13B1	G	G	C	T	C	G	C	C	C	G	G	C	T	T	T	C	C	C	T	G	C	C	G	G	T	C	T	C	T	C	T	C	T	G	A	C	G	T	T	G	G	T	T	T	T	A	A	C	C
SSU13B2	G	G	C	T	C	G	C	C	C	G	G	C	T	T	T	C	C	C	T	G	C	C	G	G	T	C	T	C	T	C	T	C	T	G	A	C	G	T	T	G	G	T	T	T	T	A	A	C	C
SSU13B3	G	G	C	T	C	G	C	C	C	G	G	C	T	T	T	C	C	C	T	G	C	C	G	G	T	C	T	C	T	C	T	C	T	G	A	C	G	T	T	G	G	T	T	T	T	A	A	C	C
SSU13B4	G	G	C	T	C	G	C	C	C	G	G	C	T	T	T	C	C	C	T	G	C	C	G	G	T	C	T	C	T	C	T	C	T	G	A	C	G	T	T	G	G	T	T	T	T	A	A	C	C
SSU13B5	G	G	C	T	C	G	C	C	C	G	G	C	T	T	T	C	C	C	T	G	C	C	G	G	T	C	T	C	T	C	T	C	T	G	A	C	G	T	T	G	G	T	T	T	T	A	A	C	C
SSU13B6	G	G	C	T	C	G	C	C	C	G	G	C	T	T	T	C	C	C	T	G	C	C	G	G	T	C	T	C	T	C	T	C	T	G	A	C	G	T	T	G	G	T	T	T	T	A	A	C	C
SSU13B7	G	G	C	T	C	G	C	C	C	G	G	C	T	T	T	C	C	C	T	G	C	C	G	G	T	C	T	C	T	C	T	C	T	G	A	C	G	T	T	G	G	T	T	T	T	A	A	C	C
SSU13B9	G	G	C	T	C	G	C	C	C	G	G	C	T	T	T	C	C	C	T	G	C	C	G	G	T	C	T	C	T	C	T	C	T	G	A	C	G	T	T	G	G	T	T	T	T	A	A	C	C
SSU13B10	G	G	C	T	C	G	C	C	C	G	G	C	T	T	T	C	C	C	T	G	C	C	G	G	T	C	T	C	T	C	T	C	T	G	A	C	G	T	T	G	G	T	T	T	T	A	A	C	C
SSU13B11	G	G	C	T	C	G	C	C	C	G	G	C	T	T	T	C	C	C	T	G	C	C	G	G	T	C	T	C	T	C	T	C	T	G	A	C	G	T	T	G	G	T	T	T	T	A	A	C	C
SSU13B12	G	G	C	T	C	G	C	C	C	G	G	C	T	T	T	C	C	C	T	G	C	C	G	G	T	C	T	C	T	C	T	C	T	G	A	C	G	T	T	G	G	T	T	T	T	A	A	C	C
SSU13B13	G	G	C	T	C	G	C	C	C	G	G	C	T	T	T	C	C	C	T	G	C	C	G	G	T	C	T	C	T	C	T	C	T	G	A	C	G	T	T	G	G	T	T	T	-	A	A	C	C
SSU13B14	G	G	C	T	C	G	C	C	C	G	G	C	T	T	T	C	C	C	T	G	C	C	G	G	T	C	T	C	T	C	T	C	T	G	A	C	G	T	T	G	G	T	T	T	T	A	A	C	C
SSU13B15	G	G	C	T	C	G	C	C	C	G	G	C	T	T	T	C	C	C	T	G	C	C	G	G	T	C	T	C	T	C	T	C	T	G	A	C	G	T	T	G	G	T	T	T	T	A	A	C	C
SSU13B16	G	G	C	T	C	G	C	C	C	G	G	C	T	T	T	C	C	C	T	G	C	C	G	G	T	C	T	C	T	C	T	C	T	G	A	C	G	T	T	G	G	T	T	T	T	A	A	C	C
SSU13B17	G	G	C	T	C	G	C	C	C	G	G	C	T	T	T	C	C	C	T	G	C	C	G	G	T	C	T	C	T	C	T	C	T	G	A	C	G	T	T	G	G	T	T	T	T	A	A	C	C
SSU13B18	G	G	C	T	C	G	C	C	C	G	G	C	T	T	T	C	C	C	T	G	C	C	G	G	T	C	T	C	T	C	T	C	T	G	A	C	G	T	T	G	G	T	T	T	T	A	A	C	C
SSU13B19	G	G	C	T	C	G	C	C	C	G	G	C	T	T	T	C	C	C	T	G	C	C	G	G	T	C	T	C	T	C	T	C	T	G	A	C	G	T	T	G	G	T	T	T	T	A	A	C	C
SSU13B20	G	G	C	T	C	G	C	C	C	G	G	C	T	T	T	C	C	C	T	G	C	C	G	G	T	C	T	C	T	C	T	C	T	G	A	C	G	T	T	G	G	T	T	T	T	A	A	C	C
	7	7	7	7	7	7	7	7	7	7	7	7	7	7	7	7	7	7	7	7	7	7	7	7	7	7	7	7	7	7	7	7	7	7	7	7	7	7	7	7	7	7	7	7	7	7	7	7	7
	0	0	0	0	0	0	0	0	0	1	1	1	1	1	1	1	1	1	1	2	2	2	2	2	2	2	2	2	2	3	3	3	3	3	3	3	3	3	3	4	4	4	4	4	4	4	4	4	4
	1	2	3	4	5	6	7	8	9	0	1	2	3	4	5	6	7	8	9	0	1	2	3	4	5	6	7	8	9	0	1	2	3	4	5	6	7	8	9	0	1	2	3	4	5	6	7	8	9
SSU1B1	A	A	A	C	A	G	G	C	G	T	C	T	C	G	C	C	T	G	A	A	T	G	T	T	C	G	T	G	C	A	T	G	G	A	A	T	A	A	T	A	G	A	A	G	A	G	G	A	T
SSU1B4	A	A	A	C	A	G	G	C	G	T	C	T	C	G	C	C	T	G	A	A	T	G	T	T	C	G	T	G	C	A	T	G	G	A	A	T	A	A	T	A	G	A	A	G	A	G	G	A	T
SSU1B5	A	A	A	C	A	G	G	C	G	T	C	T	C	G	C	C	T	G	A	A	T	G	T	T	C	G	T	G	C	A	T	G	G	A	A	T	A	A	T	A	G	A	A	G	A	G	G	A	T
SSU1B6	A	A	A	C	A	G	G	C	G	T	C	T	C	G	C	C	T	G	A	A	T	G	T	T	C	G	T	G	C	A	T	G	G	A	A	T	A	A	T	A	G	A	A	G	A	G	G	A	T
SSU1B8	A	A	A	C	A	G	G	C	G	T	C	T	C	G	C	C	T	G	A	A	T	G	T	T	C	G	T	G	C	A	T	G	G	A	A	T	A	A	T	A	G	A	A	G	A	G	G	A	T
SSU12A1	A	A	A	C	A	G	G	C	G	T	C	T	C	G	C	C	T	G	A	A	T	G	T	T	C	G	T	G	C	A	T	G	G	A	A	T	A	A	T	A	G	A	A	G	A	G	G	A	T
SSU12A2	A	A	A	C	A	G	G	C	G	T	C	T	C	G	C	C	T	G	A	A	T	G	T	T	C	G	T	G	C	A	T	G	G	A	A	T	A	A	T	A	G	A	A	G	A	G	G	A	T
SSU12A3	A	A	A	C	A	G	G	C	G	T	C	T	C	G	C	C	T	G	A	A	T	G	T	T	C	G	T	G	C	A	T	G	G	A	A	T	A	A	T	A	G	A	A	G	A	G	G	A	T
SSU12A4	A	A	A	C	A	G	G	C	G	T	C	T	C	G	C	C	T	G	A	A	T	G	T	T	C	G	T	G	C	A	T	G	G	A	A	T	A	A	T	A	G	A	A	G	A	G	G	A	T
SSU12A5	A	A	A	C	A	G	G	C	G	T	C	T	C	G	C	C	T	G	A	A	T	G	T	T	C	G	T	G	C	A	T	G	G	A	A	T	A	A	T	A	G	A	A	G	A	G	G	A	T
SSU12A6	A	A	A	C	A	G	G	C	G	T	C	T	C	G	C	C	T	G	A	A	T	G	T	T	C	G	T	G	C	A	T	G	G	A	A	T	A	A	T	A	G	A	A	G	A	G	G	A	T
SSU12A7	A	A	A	C	A	G	G	C	G	T	C	T	C	G	C	C	T	G	A	A	T	G	T	T	C	G	T	G	C	A	T	G	G	A	A	T	A	A	T	A	G	A	A	G	A	G	G	A	T
SSU12A8	-	-	-	-	-	-	-	-	-	-	-	-	-	-	-	-	-	-	-	-	-	-	-	-	-	-	-	-	-	-	-	-	-	-	-	-	-	-	T	A	G	A	A	G	A	G	G	A	T
SSU12A9	A	A	A	C	A	G	G	C	G	T	C	T	C	G	C	C	T	G	A	A	T	G	T	T	C	G	T	G	C	A	T	G	G	A	A	T	A	A	T	A	G	A	A	G	A	G	G	A	T
SSU12A10	A	A	A	C	A	G	G	C	G	T	C	T	C	G	C	C	T	G	A	A	T	G	T	T	C	G	T	G	C	A	T	G	G	A	A	T	A	A	T	A	G	A	A	G	A	G	G	A	T
SSU12A12	A	A	A	C	A	G	G	C	G	T	C	T	C	G	C	C	T	G	A	A	T	G	T	T	C	G	T	G	C	A	T	G	G	A	A	T	A	A	T	A	G	A	A	G	A	G	G	A	T
SSU12A13	A	A	A	C	A	G	G	C	G	T	C	T	C	G	C	C	T	G	A	A	T	G	T	T	C	G	T	G	C	A	T	G	G	A	A	T	A	A	T	A	G	A	A	G	A	G	G	A	T
SSU25A1	A	A	A	C	A	G	G	C	G	T	C	T	C	G	C	C	T	G	A	A	T	G	T	T	C	G	T	G	C	A	T	G	G	A	A	T	A	A	T	A	G	A	A	G	A	G	G	A	T
SSU25A4	A	A	A	C	A	G	G	C	G	T	C	T	C	G	C	C	T	G	A	A	T	G	T	T	C	G	T	G	C	A	T	G	G	A	A	T	A	A	T	A	G	A	A	G	A	G	G	A	T
SSU25A5	A	A	A	C	A	G	G	C	G	T	C	T	C	G	C	C	T	G	A	A	T	G	T	T	C	G	T	G	C	A	T	G	G	A	A	T	A	A	T	A	G	A	A	G	A	G	G	A	T
SSU25A6	A	A	A	C	A	G	G	C	G	T	C	T	C	G	C	C	T	G	A	A	T	G	T	T	C	G	T	G	C	A	T	G	G	A	A	T	A	A	T	A	G	A	A	G	A	G	G	A	T
SSU25A8	A	A	A	C	A	G	G	C	G	T	C	T	C	G	C	C	T	G	A	A	T	G	T	T	C	G	T	G	C	A	T	G	G	A	A	T	A	A	T	A	G	A	A	G	A	G	G	A	T
SSU25A10	A	A	A	C	A	G	G	C	G	T	C	T	C	G	C	C	T	G	A	A	T	G	T	T	C	G	T	G	C	A	T	G	G	A	A	T	A	A	T	A	G	A	A	G	A	G	G	A	T
SSU25A11	A	A	A	C	A	G	G	C	G	T	C	T	C	G	C	C	T	G	A	A	T	G	T	T	C	G	T	G	C	A	T	G	G	A	A	T	A	A	T	A	G	A	A	G	A	G	G	A	T
SSU25A12	A	A	A	C	A	G	G	C	G	T	C	T	C	G	C	C	T	G	A	A	T	G	T	T	C	G	T	G	C	A	T	G	G	A	A	T	A	A	T	A	G	A	A	G	A	G	G	A	T
SSU13B1	A	A	A	C	A	G	G	C	G	T	C	T	C	G	C	C	T	G	A	A	T	G	T	T	C	G	T	G	C	A	T	G	G	A	A	T	A	A	T	A	G	A	A	G	A	G	G	A	T
SSU13B2	A	A	A	C	A	G	G	C	G	T	C	T	C	G	C	C	T	G	A	A	T	G	T	T	C	G	T	G	C	A	T	G	G	A	A	T	A	A	T	A	G	A	A	G	A	G	G	A	T
SSU13B3	A	A	A	C	A	G	G	C	G	T	C	T	C	G	C	C	T	G	A	A	T	G	T	T	C	G	T	G	C	A	T	G	G	A	A	T	A	A	T	A	G	A	A	G	A	G	G	A	T
SSU13B4	A	A	A	C	A	G	G	C	G	T	C	T	C	G	C	C	T	G	A	A	T	G	T	T	C	G	T	G	C	A	T	G	G	A	A	T	A	A	T	A	G	A	A	G	A	G	G	A	T
SSU13B5	A	A	A	C	A	G	G	C	G	T	C	T	C	G	C	C	T	G	A	A	T	G	T	T	C	G	T	G	C	A	T	G	G	A	A	T	A	A	T	A	G	A	A	G	A	G	G	A	T
SSU13B6	A	A	A	C	A	G	G	C	G	T	C	T	C	G	C	C	T	G	A	A	T	G	T	T	C	G	T	G	C	A	T	G	G	A	A	T	A	A	T	A	G	A	A	G	A	G	G	A	T
SSU13B7	A	A	A	C	A	G	G	C	G	T	C	T	C	G	C	C	T	G	A	A	T	G	T	T	C	G	T	G	C	A	T	G	G	A	A	T	A	A	T	A	G	A	A	G	A	G	G	A	T
SSU13B9	A	A	A	C	A	G	G	C	G	T	C	T	C	G	C	C	T	G	A	A	T	G	T	T	C	G	T	G	C	A	T	G	G	A	A	T	A	A	T	A	G	A	A	G	A	G	G	A	T
SSU13B10	A	A	A	C	A	G	G	C	G	T	C	T	C	G	C	C	T	G	A	A	T	G	T	T	C	G	T	G	C	A	T	G	G	A	A	T	A	A	T	A	G	A	A	G	A	G	G	A	T
SSU13B11	A	A	A	C	A	G	G	C	G	T	C	T	C	G	C	C	T	G	A	A	T	G	T	T	C	G	T	G	C	A	T	G	G	A	A	T	A	A	T	A	G	A	A	G	A	G	G	A	T
SSU13B12	A	A	A	C	A	G	G	C	G	T	C	T	C	G	C	C	T	G	A	A	T	G	T	T	C	G	T	G	C	A	T	G	G	A	A	T	A	A	T	A	G	A	A	G	A	G	G	A	T
SSU13B13	A	A	A	C	A	G	G	C	G	T	C	T	C	G	C	C	T	G	A	A	T	G	T	T	C	G	T	G	C	A	T	G	G	A	A	T	A	A	T	A	G	A	A	G	A	G	G	A	T
SSU13B14	A	A	A	C	A	G	G	C	G	T	C	T	C	G	C	C	T	G	A	A	T	G	T	T	C	G	T	G	C	A	T	G	G	A	A	T	A	A	T	A	G	A	A	G	A	G	G	A	T
SSU13B15	A	A	A	C	A	G	G	C	G	T	C	T	C	G	C	C	T	G	A	A	T	G	T	T	C	G	T	G	C	A	T	G	G	A	A	T	A	A	T	A	G	A	A	G	A	G	G	A	T
SSU13B16	A	A	A	C	A	G	G	C	G	T	C	T	C	G	C	C	T	G	A	A	T	G	T	T	C	G	T	G	C	A	T	G	G	A	A	T	A	A	T	A	G	A	A	G	A	G	G	A	T
SSU13B17	A	A	A	C	A	G	G	C	G	T	C	T	C	G	C	C	T	G	A	A	T	G	T	T	C	G	T	G	C	A	T	G	G	A	A	T	A	A	T	A	G	A	A	G	A	G	G	A	T
SSU13B18	A	A	A	C	A	G	G	C	G	T	C	T	C	G	C	C	T	G	A	A	T	G	T	T	C	G	T	G	C	A	T	G	G	A	A	T	A	A	T	A	G	A	A	G	A	G	G	A	T
SSU13B19	A	A	A	C	A	G	G	C	G	T	C	T	C	G	C	C	T	G	A	A	T	G	T	T	C	G	T	G	C	A	T	G	G	A	A	T	A	A	T	A	G	A	A	G	A	G	G	A	T
SSU13B20	A	A	A	C	A	G	G	C	G	T	C	T	C	G	C	C	T	G	A	A	T	G	T	T	C	G	T	G	C	A	T	G	G	A	A	T	A	A	T	A	G	A	A	G	A	G	G	A	T
	8	8	8	8	8	8	8	8	8	8	8	8	8	8	8	8	8	8	8	8	8	8	8	8	8	8	8	8	8	8	8	8	8	8	8	8	8	8	8	8	8	8	8	8	8	8	8	8	8
	0	0	0	0	0	0	0	0	0	1	1	1	1	1	1	1	1	1	1	2	2	2	2	2	2	2	2	2	2	3	3	3	3	3	3	3	3	3	3	4	4	4	4	4	4	4	4	4	4
	1	2	3	4	5	6	7	8	9	0	1	2	3	4	5	6	7	8	9	0	1	2	3	4	5	6	7	8	9	0	1	2	3	4	5	6	7	8	9	0	1	2	3	4	5	6	7	8	9
SSU1B1	C	A	A	A	C	G	G	G	G	C	C	A	T	T	C	G	T	A	T	T	G	C	T	A	C	G	T	G	A	G	A	G	G	T	G	A	A	A	T	T	C	T	T	G	G	A	C	C	G
SSU1B4	C	A	A	A	C	G	G	G	G	C	C	A	T	T	C	G	T	A	T	T	G	C	T	A	C	G	T	G	A	G	A	G	G	T	G	A	A	A	T	T	C	T	T	G	G	A	C	C	G
SSU1B5	C	A	A	A	C	G	G	G	G	C	C	A	T	T	C	G	T	A	T	T	G	C	T	A	C	G	T	G	A	G	A	G	G	T	G	A	A	A	T	T	C	T	T	G	G	A	C	C	G
SSU1B6	C	A	A	A	C	G	G	G	G	C	C	A	T	T	C	G	T	A	T	T	G	T	T	A	C	G	T	G	A	G	A	G	G	T	G	A	A	A	T	T	C	T	T	G	G	A	C	C	G
SSU1B8	C	A	A	A	C	G	G	G	G	C	C	A	T	T	C	G	T	A	T	T	G	C	T	A	C	G	T	G	A	G	A	G	G	T	G	A	A	A	T	T	C	T	T	G	G	A	C	C	G
SSU12A1	C	A	A	A	C	G	G	G	G	C	C	A	T	T	C	G	T	A	T	T	G	C	T	A	C	G	T	G	A	G	A	G	G	T	G	A	A	A	T	T	C	T	T	G	G	A	C	C	G
SSU12A2	C	A	A	A	C	G	G	G	G	C	C	A	T	T	C	G	T	A	T	T	G	C	T	A	C	G	T	G	A	G	A	G	G	T	G	A	A	A	T	T	C	T	T	G	G	A	C	C	G
SSU12A3	C	A	A	A	C	G	G	G	G	C	C	A	T	T	C	G	T	A	T	T	G	C	T	A	C	G	T	G	A	G	A	G	G	T	G	A	A	A	T	T	C	T	T	G	G	A	C	C	G
SSU12A4	C	A	A	A	C	G	G	G	G	C	C	A	T	T	C	G	T	A	T	T	G	C	T	A	C	G	T	G	A	G	A	G	G	T	G	A	A	A	T	T	C	T	T	G	G	A	C	C	G
SSU12A5	C	A	A	A	C	G	G	G	G	C	C	A	T	T	C	G	T	A	T	T	G	C	T	A	C	G	T	G	A	G	A	G	G	T	G	A	A	A	T	T	C	T	T	G	G	A	C	C	G
SSU12A6	C	A	A	A	C	G	G	G	G	C	C	A	T	T	C	G	T	A	T	T	G	C	T	A	C	G	T	G	A	G	A	G	G	T	G	A	A	A	T	T	C	T	T	G	G	A	C	C	G
SSU12A7	C	A	A	A	C	G	G	G	G	C	C	A	T	T	C	G	T	A	T	T	G	C	T	A	C	G	T	G	A	G	A	G	G	T	G	A	A	A	T	T	C	T	T	G	G	A	C	C	G
SSU12A8	C	A	A	A	C	G	G	G	G	C	C	A	T	T	C	G	T	A	T	T	G	C	T	A	C	G	T	G	A	G	A	G	G	T	G	A	A	A	T	T	C	T	T	G	G	A	C	C	G
SSU12A9	C	A	A	A	C	G	G	G	G	C	C	A	T	T	C	G	T	A	T	T	G	C	T	A	C	G	T	G	A	G	A	G	G	T	G	A	A	A	T	T	C	T	T	G	G	A	C	C	G
SSU12A10	C	A	A	A	C	G	G	G	G	C	C	A	T	T	C	G	T	A	T	T	G	C	T	A	C	G	T	G	A	G	A	G	G	T	G	A	A	A	T	T	C	T	T	G	G	A	C	C	G
SSU12A12	C	A	A	A	C	G	G	G	G	C	C	A	T	T	C	G	T	A	T	T	G	C	T	A	C	G	T	G	A	G	A	G	G	T	G	A	A	A	T	T	C	T	T	G	G	A	C	C	G
SSU12A13	C	A	A	A	C	G	G	G	G	C	C	A	T	T	C	G	T	A	T	T	G	C	T	A	C	G	T	G	A	G	A	G	G	T	G	A	A	A	T	T	C	T	T	G	G	A	C	C	G
SSU25A1	C	A	A	A	C	G	G	G	G	C	C	A	T	T	C	G	T	A	T	T	G	C	T	A	C	G	T	G	A	G	A	G	G	T	G	A	A	A	T	T	C	T	T	G	G	A	C	C	G
SSU25A4	C	A	A	A	C	G	G	G	G	C	C	A	T	T	C	G	T	A	T	T	G	C	T	A	C	G	T	G	A	G	A	G	G	T	G	A	A	A	T	T	C	T	T	G	G	A	C	C	G
SSU25A5	C	A	A	A	C	G	G	G	G	C	C	A	T	T	C	G	T	A	T	T	G	C	T	A	C	G	T	G	A	G	A	G	G	T	G	A	A	A	T	T	C	T	T	G	G	A	C	C	G
SSU25A6	C	A	A	A	C	G	G	G	G	C	C	A	T	T	C	G	T	A	T	T	G	C	T	A	C	G	T	G	A	G	A	G	G	T	G	A	A	A	T	T	C	T	T	G	G	A	C	C	G
SSU25A8	C	A	A	A	C	G	G	G	G	C	C	A	T	T	C	G	T	A	T	T	G	C	T	A	C	G	T	G	A	G	A	G	G	T	G	A	A	A	T	T	C	T	T	G	G	A	C	C	G
SSU25A10	C	A	A	A	C	G	G	G	G	C	C	A	T	T	C	G	T	A	T	T	G	C	T	A	C	G	T	G	A	G	A	G	G	T	G	A	A	A	T	T	C	T	T	G	G	A	C	C	G
SSU25A11	C	A	A	A	C	G	G	G	G	C	C	A	T	T	C	G	T	A	T	T	G	C	T	A	C	G	T	G	A	G	A	G	G	T	G	A	A	A	T	T	C	T	T	G	G	A	C	C	G
SSU25A12	C	A	A	A	C	G	G	G	G	C	C	A	T	T	C	G	T	A	T	T	G	C	T	A	C	G	T	G	A	G	A	G	G	T	G	A	A	A	T	T	C	T	T	G	G	A	C	C	G
SSU13B1	C	A	A	A	C	G	G	G	G	C	C	A	T	T	C	G	T	A	T	T	G	C	T	A	C	G	T	G	A	G	A	G	G	T	G	A	A	A	T	T	C	T	T	G	G	A	C	C	G
SSU13B2	C	A	A	A	C	G	G	G	G	C	C	A	T	T	C	G	T	A	T	T	G	C	T	A	C	G	T	G	A	G	A	G	G	T	G	A	A	A	T	T	C	T	T	G	G	A	C	C	G
SSU13B3	C	A	A	A	C	G	G	G	G	C	C	A	T	T	C	G	T	A	T	T	G	C	T	A	C	G	T	G	A	G	A	G	G	T	G	A	A	A	T	T	C	T	T	G	G	A	C	C	G
SSU13B4	C	A	A	A	C	G	G	G	G	C	C	A	T	T	C	G	T	A	T	T	G	C	T	A	C	G	T	G	A	G	A	G	G	T	G	A	A	A	T	T	C	T	T	G	G	A	C	C	G
SSU13B5	C	A	A	A	C	G	G	G	G	C	C	A	T	T	C	G	T	A	T	T	G	C	T	A	C	G	T	G	A	G	A	G	G	T	G	A	A	A	T	T	C	T	T	G	G	A	C	C	G
SSU13B6	C	A	A	A	C	G	G	G	G	C	C	A	T	T	C	G	T	A	T	T	G	C	T	A	C	G	T	G	A	G	A	G	G	T	G	A	A	A	T	T	C	T	T	G	G	A	C	C	G
SSU13B7	C	A	A	A	C	G	G	G	G	C	C	A	T	T	C	G	T	A	T	T	G	C	T	A	C	G	T	G	A	G	A	G	G	T	G	A	A	A	T	T	C	T	T	G	G	A	C	C	G
SSU13B9	C	A	A	A	C	G	G	G	G	C	C	A	T	T	C	G	T	A	T	T	G	C	T	A	C	G	T	G	A	G	A	G	G	T	G	A	A	A	T	T	C	T	T	G	G	A	C	C	G
SSU13B10	C	A	A	A	C	G	G	G	G	C	C	A	T	T	C	G	T	A	T	T	G	C	T	A	C	G	T	G	A	G	A	G	G	T	G	A	A	A	T	T	C	T	T	G	G	A	C	C	G
SSU13B11	C	A	A	A	C	G	G	G	G	C	C	A	T	T	C	G	T	A	T	T	G	C	T	A	C	G	T	G	A	G	A	G	G	T	G	A	A	A	T	T	C	T	T	G	G	A	C	C	G
SSU13B12	C	A	A	A	C	G	G	G	G	C	C	A	T	T	C	G	T	A	T	T	G	C	T	A	C	G	T	G	A	G	A	G	G	T	G	A	A	A	T	T	C	T	T	G	G	A	C	C	G
SSU13B13	C	A	A	A	C	G	G	G	G	C	C	A	T	T	C	G	T	A	T	T	G	C	T	A	C	G	T	G	A	G	A	G	G	T	G	A	A	A	T	T	C	T	T	G	G	A	C	C	G
SSU13B14	C	A	A	A	C	G	G	G	G	C	C	A	T	T	C	G	T	A	T	T	G	C	T	A	C	G	T	G	A	G	A	G	G	T	G	A	A	A	T	T	C	T	T	G	G	A	C	C	G
SSU13B15	C	A	A	A	C	G	G	G	G	C	C	A	T	T	C	G	T	A	T	T	G	C	T	A	C	G	T	G	A	G	A	G	G	T	G	A	A	A	T	T	C	T	T	G	G	A	C	C	G
SSU13B16	C	A	A	A	C	G	G	G	G	C	C	A	T	T	C	G	T	A	T	T	G	C	T	A	C	G	T	G	A	G	A	G	G	T	G	A	A	A	T	T	C	T	T	G	G	A	C	C	G
SSU13B17	C	A	A	A	C	G	G	G	G	C	C	A	T	T	C	G	T	A	T	T	G	C	T	A	C	G	T	G	A	G	A	G	G	T	G	A	A	A	T	T	C	T	T	G	G	A	C	C	G
SSU13B18	C	A	A	A	C	G	G	G	G	C	C	A	T	T	C	G	T	A	T	T	G	C	T	A	C	G	T	G	A	G	A	G	G	T	G	A	A	A	T	T	C	T	T	G	G	A	C	C	G
SSU13B19	C	A	A	A	C	G	G	G	G	C	C	A	T	T	C	G	T	A	T	T	G	C	T	A	C	G	T	G	A	G	A	G	G	T	G	A	A	A	T	T	C	T	T	G	G	A	C	C	G
SSU13B20	C	A	A	A	C	G	G	G	G	C	C	A	T	T	C	G	T	A	T	T	G	C	T	A	C	G	T	G	A	G	A	G	G	T	G	A	A	A	T	T	C	T	T	G	G	A	C	C	G
	9	9	9	9	9	9	9	9	9	9	9	9	9	9	9	9	9	9	9	9	9	9	9	9	9	9	9	9	9	9	9	9	9	9	9	9	9	9	9	9	9	9	9	9	9	9	9	9	9
	0	0	0	0	0	0	0	0	0	1	1	1	1	1	1	1	1	1	1	2	2	2	2	2	2	2	2	2	2	3	3	3	3	3	3	3	3	3	3	4	4	4	4	4	4	4	4	4	4
	1	2	3	4	5	6	7	8	9	0	1	2	3	4	5	6	7	8	9	0	1	2	3	4	5	6	7	8	9	0	1	2	3	4	5	6	7	8	9	0	1	2	3	4	5	6	7	8	9
SSU1B1	A	A	G	A	A	C	G	A	A	A	G	T	C	A	G	A	G	G	T	T	C	G	A	A	G	G	C	G	A	T	C	A	G	A	T	A	C	C	G	C	C	C	T	A	G	T	T	C	T
SSU1B4	A	A	G	A	A	C	G	A	A	A	G	T	C	A	G	A	G	G	T	T	C	G	A	A	G	G	C	G	A	T	C	A	G	A	T	A	C	C	G	C	C	C	T	A	G	T	T	C	T
SSU1B5	A	A	G	A	A	C	G	A	A	A	G	T	C	A	G	A	G	G	T	T	C	G	A	A	G	G	C	G	A	T	C	A	G	A	T	A	C	C	G	C	C	C	T	A	G	T	T	C	T
SSU1B6	A	A	G	A	A	C	G	A	A	A	G	T	C	A	G	A	G	G	T	T	C	G	A	A	G	G	C	G	A	T	C	A	G	A	T	A	C	C	G	C	C	C	T	A	G	T	T	C	T
SSU1B8	A	A	G	A	A	C	G	A	A	A	G	T	C	A	G	A	G	G	T	T	C	G	A	A	G	G	C	G	A	T	C	A	G	A	T	A	C	C	G	C	C	C	T	A	G	T	T	C	T
SSU12A1	A	A	G	A	A	C	G	A	A	A	G	T	C	A	G	A	G	G	T	T	C	G	A	A	G	G	C	G	A	T	C	A	G	A	T	A	C	C	G	C	C	C	T	A	G	T	T	C	T
SSU12A2	A	A	G	A	A	C	G	A	A	A	G	T	C	A	G	A	G	G	T	T	C	G	A	A	G	G	C	G	A	T	C	A	G	A	T	A	C	C	G	C	C	C	T	A	G	T	T	C	T
SSU12A3	A	A	G	A	A	C	G	A	A	A	G	T	C	A	G	A	G	G	T	T	C	G	A	A	G	G	C	G	A	T	C	A	G	A	T	A	C	C	G	C	C	C	T	A	G	T	T	C	T
SSU12A4	A	A	G	A	A	C	G	A	A	A	G	T	C	A	G	A	G	G	T	T	C	G	A	A	G	G	C	G	A	T	C	A	G	A	T	A	C	C	G	C	C	C	T	A	G	T	T	C	T
SSU12A5	A	A	G	A	A	C	G	A	A	A	G	T	C	A	G	A	G	G	T	T	C	G	A	A	G	G	C	G	A	T	C	A	G	A	T	A	C	C	G	C	C	C	T	A	G	T	T	C	T
SSU12A6	A	A	G	A	A	C	G	A	A	A	G	T	C	A	G	A	G	G	T	T	C	G	A	A	G	G	C	G	A	T	C	A	G	A	T	A	C	C	G	C	C	C	T	A	G	T	T	C	T
SSU12A7	A	A	G	A	A	C	G	A	A	A	G	T	C	A	G	A	G	G	T	T	C	G	A	A	G	G	C	G	A	T	C	A	G	A	T	A	C	C	G	C	C	C	T	A	G	T	T	C	T
SSU12A8	A	A	G	A	A	C	G	A	A	A	G	T	C	A	G	A	G	G	T	T	C	G	A	A	G	G	C	G	A	T	C	A	G	A	T	A	C	C	G	C	C	C	T	A	G	T	T	C	T
SSU12A9	A	A	G	A	A	C	G	A	A	A	G	T	C	A	G	A	G	G	T	T	C	G	A	A	G	G	C	G	A	T	C	A	G	A	T	A	C	C	G	C	C	C	T	A	G	T	T	C	T
SSU12A10	A	A	G	A	A	C	G	A	A	A	G	T	C	A	G	A	G	G	T	T	C	G	A	A	G	G	C	G	A	T	C	A	G	A	T	A	C	C	G	C	C	C	T	A	G	T	T	C	T
SSU12A12	A	A	G	A	A	C	G	A	A	A	G	T	C	A	G	A	G	G	T	T	C	G	A	A	G	G	C	G	A	T	C	A	G	A	T	A	C	C	G	C	C	C	T	A	G	T	T	C	T
SSU12A13	A	A	G	A	A	C	G	A	A	A	G	T	C	A	G	A	G	G	T	T	C	G	A	A	G	G	C	G	A	T	C	A	G	A	T	A	C	C	G	C	C	C	T	A	G	T	T	C	T
SSU25A1	A	A	G	A	A	C	G	A	A	A	G	T	C	A	G	A	G	G	T	T	C	G	A	A	G	G	C	G	A	T	C	A	G	A	T	A	C	C	G	C	C	C	T	A	G	T	T	C	T
SSU25A4	A	A	G	A	A	C	G	A	A	A	G	T	C	A	G	A	G	G	T	T	C	G	A	A	G	G	C	G	A	T	C	A	G	A	T	A	C	C	G	C	C	C	T	A	G	T	T	C	T
SSU25A5	A	A	G	A	A	C	G	A	A	A	G	T	C	A	G	A	G	G	T	T	C	G	A	A	G	G	C	G	A	T	C	A	G	A	T	A	C	C	G	C	C	C	T	A	G	T	T	C	T
SSU25A6	A	A	G	A	A	C	G	A	A	A	G	T	C	A	G	A	G	G	T	T	C	G	A	A	G	G	C	G	A	T	C	A	G	A	T	A	C	C	G	C	C	C	T	A	G	T	T	C	T
SSU25A8	A	A	G	A	A	C	G	A	A	A	G	T	C	A	G	A	G	G	T	T	C	G	A	A	G	G	C	G	A	T	C	A	G	A	T	A	C	C	G	C	C	C	T	A	G	T	T	C	T
SSU25A10	A	A	G	A	A	C	G	A	A	A	G	T	C	A	G	A	G	G	T	T	C	G	A	A	G	G	C	G	A	T	C	A	G	A	T	A	C	C	G	C	C	C	T	A	G	T	T	C	T
SSU25A11	A	A	G	A	A	C	G	A	A	A	G	T	C	A	G	A	G	G	T	T	C	G	A	A	G	G	C	G	A	T	C	A	G	A	T	A	C	C	G	C	C	C	T	A	G	T	T	C	T
SSU25A12	A	A	G	A	A	C	G	A	A	A	G	T	C	A	G	A	G	G	T	T	C	G	A	A	G	G	C	G	A	T	C	A	G	A	T	A	C	C	G	C	C	C	T	A	G	T	T	C	T
SSU13B1	A	A	G	A	A	C	G	A	A	A	G	T	C	A	G	A	G	G	T	T	C	G	A	A	G	G	C	G	A	T	C	A	G	A	T	A	C	C	G	C	C	C	T	A	G	T	T	C	T
SSU13B2	A	A	G	A	A	C	G	A	A	A	G	T	C	A	G	A	G	G	T	T	C	G	A	A	G	G	C	G	A	T	C	A	G	A	T	A	C	C	G	C	C	C	T	A	G	T	T	C	T
SSU13B3	A	A	G	A	A	C	G	A	A	A	G	T	C	A	G	A	G	G	T	T	C	G	A	A	G	G	C	G	A	T	C	A	G	A	T	A	C	C	G	C	C	C	T	A	G	T	T	C	T
SSU13B4	A	A	G	A	A	C	G	A	A	A	G	T	C	A	G	A	G	G	T	T	C	G	A	A	G	G	C	G	A	T	C	A	G	A	T	A	C	C	G	C	C	C	T	A	G	T	T	C	T
SSU13B5	A	A	G	A	A	C	G	A	A	A	G	T	C	A	G	A	G	G	T	T	C	G	A	A	G	G	C	G	A	T	C	A	G	A	T	A	C	C	G	C	C	C	T	A	G	T	T	C	T
SSU13B6	A	A	G	A	A	C	G	A	A	A	G	T	C	A	G	A	G	G	T	T	C	G	A	A	G	G	C	G	A	T	C	A	G	A	T	A	C	C	G	C	C	C	T	A	G	T	T	C	T
SSU13B7	A	A	G	A	A	C	G	A	A	A	G	T	C	A	G	A	G	G	T	T	C	G	A	A	G	G	C	G	A	T	C	A	G	A	T	A	C	C	G	C	C	C	T	A	G	T	T	C	T
SSU13B9	A	A	G	A	A	C	G	A	A	A	G	T	C	A	G	A	G	G	T	T	C	G	A	A	G	G	C	G	A	T	C	A	G	A	T	A	C	C	G	C	C	C	T	A	G	T	T	C	T
SSU13B10	A	A	G	A	A	C	G	A	A	A	G	T	C	A	G	A	G	G	T	T	C	G	A	A	G	G	C	G	A	T	C	A	G	A	T	A	C	C	G	C	C	C	T	A	G	T	T	C	T
SSU13B11	A	A	G	A	A	C	G	A	A	A	G	T	C	A	G	A	G	G	T	T	C	G	A	A	G	G	C	G	A	T	C	A	G	A	T	A	C	C	G	C	C	C	T	A	G	T	T	C	T
SSU13B12	A	A	G	A	A	C	G	A	A	A	G	T	C	A	G	A	G	G	T	T	C	G	A	A	G	G	C	G	A	T	C	A	G	A	T	A	C	C	G	C	C	C	T	A	G	T	T	C	T
SSU13B13	A	A	G	A	A	C	G	A	A	A	G	T	C	A	G	A	G	G	T	T	C	G	A	A	G	G	C	G	A	T	C	A	G	A	T	G	C	C	G	C	C	C	T	A	G	T	T	C	T
SSU13B14	A	A	G	A	A	C	G	A	A	A	G	T	C	A	G	A	G	G	T	T	C	G	A	A	G	G	C	G	A	T	C	A	G	A	T	A	C	C	G	C	C	C	T	A	G	T	T	C	T
SSU13B15	A	A	G	A	A	C	G	A	A	A	G	T	C	A	G	A	G	G	T	T	C	G	A	A	G	G	C	G	A	T	C	A	G	A	T	A	C	C	G	C	C	C	T	A	G	T	T	C	T
SSU13B16	A	A	G	A	A	C	G	A	A	A	G	T	C	A	G	A	G	G	T	T	C	G	A	A	G	G	C	G	A	T	C	A	G	A	T	A	C	C	G	C	C	C	T	A	G	T	T	C	T
SSU13B17	A	A	G	A	A	C	G	A	A	A	G	T	C	A	G	A	G	G	T	T	C	G	A	A	G	G	C	G	A	T	C	A	G	A	T	A	C	C	G	C	C	C	T	A	G	T	T	C	T
SSU13B18	A	A	G	A	A	C	G	A	A	A	G	T	C	A	G	A	G	G	T	T	C	G	A	A	G	G	C	G	A	T	C	A	G	A	T	A	C	C	G	C	C	C	T	A	G	T	T	C	T
SSU13B19	A	A	G	A	A	C	G	A	A	A	G	T	C	A	G	A	G	G	T	T	C	G	A	A	G	G	C	G	A	T	C	A	G	A	T	A	C	C	G	C	C	C	T	A	G	T	T	C	T
SSU13B20	A	A	G	A	A	C	G	A	A	A	G	T	C	A	G	A	G	G	T	T	C	G	A	A	G	G	C	G	A	T	C	A	G	A	T	A	C	C	G	C	C	C	T	A	G	T	T	C	T
	1	1	1	1	1	1	1	1	1	1	1	1	1	1	1	1	1	1	1	1	1	1	1	1	1	1	1	1	1	1	1	1	1	1	1	1	1	1	1	1	1	1	1	1	1	1	1	1	1
	0	0	0	0	0	0	0	0	0	0	0	0	0	0	0	0	0	0	0	0	0	0	0	0	0	0	0	0	0	0	0	0	0	0	0	0	0	0	0	0	0	0	0	0	0	0	0	0	0
	0	0	0	0	0	0	0	0	0	1	1	1	1	1	1	1	1	1	1	2	2	2	2	2	2	2	2	2	2	3	3	3	3	3	3	3	3	3	3	4	4	4	4	4	4	4	4	4	4
	1	2	3	4	5	6	7	8	9	0	1	2	3	4	5	6	7	8	9	0	1	2	3	4	5	6	7	8	9	0	1	2	3	4	5	6	7	8	9	0	1	2	3	4	5	6	7	8	9
SSU1B1	T	G	G	G	G	A	G	C	T	T	C	C	C	G	G	A	A	A	C	G	A	A	A	G	T	C	T	T	C	C	G	G	T	T	C	C	G	G	G	G	G	A	A	G	T	A	T	G	G
SSU1B4	T	G	G	G	G	A	G	C	T	T	C	C	C	G	G	A	A	A	C	G	A	A	A	G	T	C	T	T	C	C	G	G	T	T	C	C	G	G	G	G	G	A	A	G	T	A	T	G	G
SSU1B5	T	G	G	G	G	A	G	C	T	T	C	C	C	G	G	A	A	A	C	G	A	A	A	G	T	C	T	T	C	C	G	G	T	T	C	C	G	G	G	G	G	A	A	G	T	A	T	G	G
SSU1B6	T	G	G	G	G	A	G	C	T	T	C	C	C	G	G	A	A	A	C	G	A	A	A	G	T	C	T	T	C	C	G	G	T	T	C	C	G	G	G	G	G	A	A	G	T	A	T	G	G
SSU1B8	T	G	G	G	G	A	G	C	T	T	C	C	C	G	G	A	A	A	C	G	A	A	A	G	T	C	T	T	C	C	G	G	T	T	C	C	G	G	G	G	G	A	A	G	T	A	T	G	G
SSU12A1	T	G	G	G	G	A	G	C	T	T	C	C	C	G	G	A	A	A	C	G	A	A	A	G	T	C	T	T	C	C	G	G	T	T	C	C	G	G	G	G	G	A	A	G	T	A	T	G	G
SSU12A2	T	G	G	G	G	A	G	C	T	T	C	C	C	G	G	A	A	A	C	G	A	A	A	G	T	C	T	T	C	C	G	G	T	T	C	C	G	G	G	G	G	A	A	G	T	A	T	G	G
SSU12A3	T	G	G	G	G	A	G	C	T	T	C	C	C	G	G	A	A	A	C	G	A	A	A	G	T	C	T	T	C	C	G	G	T	T	C	C	G	G	G	G	G	A	A	G	T	A	T	G	G
SSU12A4	T	G	G	G	G	A	G	C	T	T	C	C	C	G	G	A	A	A	C	G	A	A	A	G	T	C	T	T	C	C	G	G	T	T	C	C	G	G	G	G	G	A	A	G	T	A	T	G	G
SSU12A5	T	G	G	G	G	A	G	C	T	T	C	C	C	G	G	A	A	A	C	G	A	A	A	G	T	C	T	T	C	C	G	G	T	T	C	C	G	G	G	G	G	A	A	G	T	A	T	G	G
SSU12A6	T	G	G	G	G	A	G	C	T	T	C	C	C	G	G	A	A	A	C	G	A	A	A	G	T	C	T	T	C	C	G	G	T	T	C	C	G	G	G	G	G	A	A	G	T	A	T	G	G
SSU12A7	T	G	G	G	G	A	G	C	T	T	C	C	C	G	G	A	A	A	C	G	A	A	A	G	T	C	T	T	C	C	G	G	T	T	C	C	G	G	G	G	G	A	A	G	T	A	T	G	G
SSU12A8	T	G	G	G	G	A	G	C	T	T	C	C	C	G	G	A	A	A	C	G	A	A	A	G	T	C	T	T	C	C	G	G	T	T	C	C	G	G	G	G	G	A	A	G	T	A	T	G	G
SSU12A9	T	G	G	G	G	A	G	C	T	T	C	C	C	G	G	A	A	A	C	G	A	A	A	G	T	C	T	T	C	C	G	G	T	T	C	C	G	G	G	G	G	A	A	G	T	A	T	G	G
SSU12A10	T	G	G	G	G	A	G	C	T	T	C	C	C	G	G	A	A	A	C	G	A	A	A	G	T	C	T	T	C	C	G	G	T	T	C	C	G	G	G	G	G	A	A	G	T	A	T	G	G
SSU12A12	T	G	G	G	G	A	G	C	T	T	C	C	C	G	G	A	A	A	C	G	A	A	A	G	T	C	T	T	C	C	G	G	T	T	C	C	G	G	G	G	G	A	A	G	T	A	T	G	G
SSU12A13	T	G	G	G	G	A	G	C	T	T	C	C	C	G	G	A	A	A	C	G	A	A	A	G	T	C	T	T	C	C	G	G	T	T	C	C	G	G	G	G	G	A	A	G	T	A	T	G	G
SSU25A1	T	G	G	G	G	A	G	C	T	T	C	C	C	G	G	A	A	A	C	G	A	A	A	G	T	C	T	T	C	C	G	G	T	T	C	C	G	G	G	G	G	A	A	G	T	A	T	G	G
SSU25A4	T	G	G	G	G	A	G	C	T	T	C	C	C	G	G	A	A	A	C	G	A	A	A	G	T	C	T	T	C	C	G	G	T	T	C	C	G	G	G	G	G	A	A	G	T	A	T	G	G
SSU25A5	T	G	G	G	G	A	G	C	T	T	C	C	C	G	G	A	A	A	C	G	A	A	A	G	T	C	T	T	C	C	G	G	T	T	C	C	G	G	G	G	G	A	A	G	T	A	T	G	G
SSU25A6	T	G	G	G	G	A	G	C	T	T	C	C	C	G	G	A	A	A	C	G	A	A	A	G	T	C	T	T	C	C	G	G	T	T	C	C	G	G	G	G	G	A	A	G	T	A	T	G	G
SSU25A8	T	G	G	G	G	A	G	C	T	T	C	C	C	G	G	A	A	A	C	G	A	A	A	G	T	C	T	T	C	C	G	G	T	T	C	C	G	G	G	G	G	A	A	G	T	A	T	G	G
SSU25A10	T	G	G	G	G	A	G	C	T	T	C	C	C	G	G	A	A	A	C	G	A	A	A	G	T	C	T	T	C	C	G	G	T	T	C	C	G	G	G	G	G	A	A	G	T	A	T	G	G
SSU25A11	T	G	G	G	G	A	G	C	T	T	C	C	C	G	G	A	A	A	C	G	A	A	A	G	T	C	T	T	C	C	G	G	T	T	C	C	G	G	G	G	G	A	A	G	T	A	T	G	G
SSU25A12	T	G	G	G	G	A	G	C	T	T	C	C	C	G	G	A	A	A	C	G	A	A	A	G	T	C	T	T	C	C	G	G	T	T	C	C	G	G	G	G	G	A	A	G	T	A	T	G	G
SSU13B1	T	G	G	G	G	A	G	C	T	T	C	C	C	G	G	A	A	A	C	G	A	A	A	G	T	C	T	T	C	C	G	G	T	T	C	C	G	G	G	G	G	A	A	G	T	A	T	G	G
SSU13B2	T	G	G	G	G	A	G	C	T	T	C	C	C	G	G	A	A	A	C	G	A	A	A	G	T	C	T	T	C	C	G	G	T	T	C	C	G	G	G	G	G	A	A	G	T	A	T	G	G
SSU13B3	T	G	G	G	G	A	G	C	T	T	C	C	C	G	G	A	A	A	C	G	A	A	A	G	T	C	T	T	C	C	G	G	T	T	C	C	G	G	G	G	G	A	A	G	T	A	T	G	G
SSU13B4	T	G	G	G	G	A	G	C	T	T	C	C	C	G	G	A	A	A	C	G	A	A	A	G	T	C	T	T	C	C	G	G	T	T	C	C	G	G	G	G	G	A	A	G	T	A	T	G	G
SSU13B5	T	G	G	G	G	A	G	C	T	T	C	C	C	G	G	A	A	A	C	G	A	A	A	G	T	C	T	T	C	C	G	G	T	T	C	C	G	G	G	G	G	A	A	G	T	A	T	G	G
SSU13B6	T	G	G	G	G	A	G	C	T	T	C	C	C	G	G	A	A	A	C	G	A	A	A	G	T	C	T	T	C	C	G	G	T	T	C	C	G	G	G	G	G	A	A	G	T	A	T	G	G
SSU13B7	T	G	G	G	G	A	G	C	T	T	C	C	C	G	G	A	A	A	C	G	A	A	A	G	T	C	T	T	C	C	G	G	T	T	C	C	G	G	G	G	G	A	A	G	T	A	T	G	G
SSU13B9	T	G	G	G	G	A	G	C	T	T	C	C	C	G	G	A	A	A	C	G	A	A	A	G	T	C	T	T	C	C	G	G	T	T	C	C	G	G	G	G	G	A	A	G	T	A	T	G	G
SSU13B10	T	G	G	G	G	A	G	C	T	T	C	C	C	G	G	A	A	A	C	G	A	A	A	G	T	C	T	T	C	C	G	G	T	T	C	C	G	G	G	G	G	A	A	G	T	A	T	G	G
SSU13B11	T	G	G	G	G	A	G	C	T	T	C	C	C	G	G	A	A	A	C	G	A	A	A	G	T	C	T	T	C	C	G	G	T	T	C	C	G	G	G	G	G	A	A	G	T	A	T	G	G
SSU13B12	T	G	G	G	G	A	G	C	T	T	C	C	C	G	G	A	A	A	C	G	A	A	A	G	T	C	T	T	C	C	G	G	T	T	C	C	G	G	G	G	G	A	A	G	T	A	T	G	G
SSU13B13	T	G	G	G	G	A	G	C	T	T	C	C	C	G	G	A	A	A	C	G	A	A	A	G	T	C	T	T	C	C	G	G	T	T	C	C	G	G	G	G	G	A	A	G	T	A	T	G	G
SSU13B14	T	G	G	G	G	A	G	C	T	T	C	C	C	G	G	A	A	A	C	G	A	A	A	G	T	C	T	T	C	C	G	G	T	T	C	C	G	G	G	G	G	A	A	G	T	A	T	G	G
SSU13B15	T	G	G	G	G	A	G	C	T	T	C	C	C	G	G	A	A	A	C	G	A	A	A	G	T	C	T	T	C	C	G	G	T	T	C	C	G	G	G	G	G	A	A	G	T	A	T	G	G
SSU13B16	T	G	G	G	G	A	G	C	T	T	C	C	C	G	G	A	A	A	C	G	A	A	A	G	T	C	T	T	C	C	G	G	T	T	C	C	G	G	G	G	G	A	A	G	T	A	T	G	G
SSU13B17	T	G	G	G	G	A	G	C	T	T	C	C	C	G	G	A	A	A	C	G	A	A	A	G	T	C	T	T	C	C	G	G	T	T	C	C	G	G	G	G	G	A	G	G	T	A	T	G	G
SSU13B18	T	G	G	G	G	A	G	C	T	T	C	C	C	G	G	A	A	A	C	G	A	A	A	G	T	C	T	T	C	C	G	G	T	T	C	C	G	G	G	G	G	A	A	G	T	A	T	G	G
SSU13B19	T	G	G	G	G	A	G	C	T	T	C	C	C	G	G	A	A	A	C	G	A	A	A	G	T	C	T	T	C	C	G	G	T	T	C	C	G	G	G	G	G	A	A	G	T	A	T	G	G
SSU13B20	T	G	G	G	G	A	G	C	T	T	C	C	C	G	G	A	A	A	C	G	A	A	A	G	T	C	T	T	C	C	G	G	T	T	C	C	G	G	G	G	G	A	A	G	T	A	T	G	G
	1	1	1	1	1	1	1	1	1	1	1	1	1	1	1	1	1	1	1	1	1	1	1	1	1	1	1	1	1	1	1	1	1	1	1	1	1	1	1	1	1	1	1	1	1	1	1	1	1
	1	1	1	1	1	1	1	1	1	1	1	1	1	1	1	1	1	1	1	1	1	1	1	1	1	1	1	1	1	1	1	1	1	1	1	1	1	1	1	1	1	1	1	1	1	1	1	1	1
	0	0	0	0	0	0	0	0	0	1	1	1	1	1	1	1	1	1	1	2	2	2	2	2	2	2	2	2	2	3	3	3	3	3	3	3	3	3	3	4	4	4	4	4	4	4	4	4	4
	1	2	3	4	5	6	7	8	9	0	1	2	3	4	5	6	7	8	9	0	1	2	3	4	5	6	7	8	9	0	1	2	3	4	5	6	7	8	9	0	1	2	3	4	5	6	7	8	9
SSU1B1	G	A	G	C	C	T	G	C	G	G	C	T	T	A	A	T	T	T	G	A	C	T	C	A	A	C	A	C	G	G	G	G	A	A	A	C	T	C	A	C	C	C	G	G	C	C	C	G	G
SSU1B4	G	A	G	C	C	T	G	C	G	G	C	T	T	A	A	T	T	T	G	A	C	T	C	A	A	C	A	C	G	G	G	G	A	A	A	C	T	C	A	C	C	C	G	G	C	C	C	G	G
SSU1B5	G	A	G	C	C	T	G	C	G	G	C	T	T	A	A	T	T	T	G	A	C	T	C	A	A	C	A	C	G	G	G	G	A	A	A	C	T	C	A	C	C	C	G	G	C	C	C	G	G
SSU1B6	G	A	G	C	C	T	G	C	G	G	C	T	T	A	A	T	T	T	G	A	C	T	C	A	A	C	A	C	G	G	G	G	A	A	A	C	T	C	A	C	C	C	G	G	C	C	C	G	G
SSU1B8	G	A	G	C	C	T	G	C	G	G	C	T	T	A	A	T	T	C	G	A	C	T	C	A	A	C	A	C	G	G	G	G	A	A	A	C	T	C	A	C	C	C	G	G	C	C	C	G	G
SSU12A1	G	A	G	C	C	T	G	C	G	G	C	T	T	A	A	T	T	T	G	A	C	T	C	A	A	C	A	C	G	G	G	G	A	A	A	C	T	C	A	C	C	C	G	G	C	C	C	G	G
SSU12A2	G	A	G	C	C	T	G	C	G	G	C	T	T	A	A	T	T	T	G	A	C	T	C	A	A	C	A	C	G	G	G	G	A	A	A	C	T	C	A	C	C	C	G	G	C	C	C	G	G
SSU12A3	G	A	G	C	C	T	G	C	G	G	C	T	T	A	A	T	T	T	G	A	C	T	C	A	A	C	A	C	G	G	G	G	A	A	A	C	T	C	A	C	C	C	G	G	C	C	C	G	G
SSU12A4	G	A	G	C	C	T	G	C	G	G	C	T	T	A	A	T	T	T	G	A	C	T	C	A	A	C	A	C	G	G	G	G	A	A	A	C	T	C	A	C	C	C	G	G	C	C	C	G	G
SSU12A5	G	A	G	C	C	T	G	C	G	G	C	T	T	A	A	T	T	T	G	A	C	T	C	A	A	C	A	C	G	G	G	G	A	A	A	C	T	C	A	C	C	C	G	G	C	C	C	G	G
SSU12A6	G	A	G	C	C	T	G	C	G	G	C	T	T	A	A	T	T	T	G	A	C	T	C	A	A	C	A	C	G	G	G	G	A	A	A	C	T	C	A	C	C	C	G	G	C	C	C	G	G
SSU12A7	G	A	G	C	C	T	G	C	G	G	C	T	T	A	A	T	T	T	G	A	C	T	C	A	A	C	A	C	G	G	G	G	A	A	A	C	T	C	A	C	C	C	G	G	C	C	C	G	G
SSU12A8	G	A	G	C	C	T	G	C	G	G	C	T	T	A	A	T	T	T	G	A	C	T	C	A	A	C	A	C	G	G	G	G	A	A	A	C	T	C	A	C	C	C	G	G	C	C	C	G	G
SSU12A9	G	A	G	C	C	T	G	C	G	G	C	T	T	A	A	T	T	T	G	A	C	T	C	A	A	C	A	C	G	G	G	G	A	A	A	C	T	C	A	C	C	C	G	G	C	C	C	G	G
SSU12A10	G	A	G	C	C	T	G	C	G	G	C	T	T	A	A	T	T	T	G	A	C	T	C	A	A	C	A	C	G	G	G	G	A	A	A	C	T	C	A	C	C	C	G	G	C	C	C	G	G
SSU12A12	G	A	G	C	C	T	G	C	G	G	C	T	T	A	A	T	T	T	G	A	C	T	C	A	A	C	A	C	G	G	G	G	A	A	A	C	T	C	A	C	C	C	G	G	C	C	C	G	G
SSU12A13	G	A	G	C	C	T	G	C	G	G	C	T	T	A	A	T	T	T	G	A	C	T	C	A	A	C	A	C	G	G	G	G	A	A	A	C	T	C	A	C	C	C	G	G	C	C	C	G	G
SSU25A1	G	A	G	C	C	T	G	C	G	G	C	T	T	A	A	T	T	T	G	A	C	T	C	A	A	C	A	C	G	G	G	G	A	A	A	C	T	C	A	C	C	C	G	G	C	C	C	G	G
SSU25A4	G	A	G	C	C	T	G	C	G	G	C	T	T	A	A	T	T	T	G	A	C	T	C	A	A	C	A	C	G	G	G	G	A	A	A	C	T	C	A	C	C	C	G	G	C	C	C	G	G
SSU25A5	G	A	G	C	C	T	G	C	G	G	C	T	T	A	A	T	T	T	G	A	C	T	C	A	A	C	A	C	G	G	G	G	A	A	A	C	T	C	A	C	C	C	G	G	C	C	C	G	G
SSU25A6	G	A	G	C	C	T	G	C	G	G	C	T	T	A	A	T	T	T	G	A	C	T	C	A	A	C	A	C	G	G	G	G	A	A	A	C	T	C	A	C	C	C	G	G	C	C	C	G	G
SSU25A8	G	A	G	C	C	T	G	C	G	G	C	T	T	A	A	T	T	T	G	A	C	T	C	A	A	C	A	C	G	G	G	G	A	A	A	C	T	C	A	C	C	C	G	G	C	C	C	G	G
SSU25A10	G	A	G	C	C	T	G	C	G	G	C	T	T	A	A	T	T	T	G	A	C	T	C	A	A	C	A	C	G	G	G	G	A	A	A	C	T	C	A	C	C	C	G	G	C	C	C	G	G
SSU25A11	G	A	G	C	C	T	G	C	G	G	C	T	T	A	A	T	T	T	G	A	C	T	C	A	A	C	A	C	G	G	G	G	A	A	A	C	T	C	A	C	C	C	G	G	C	C	C	G	G
SSU25A12	G	A	G	C	C	T	G	C	G	G	C	T	T	A	A	T	T	T	G	A	C	T	C	A	A	C	A	C	G	G	G	G	A	A	A	C	T	C	A	C	C	C	G	G	C	C	C	G	G
SSU13B1	G	A	G	C	C	T	G	C	G	G	C	T	T	A	A	T	T	T	G	A	C	T	C	A	A	C	A	C	G	G	G	G	A	A	A	C	T	C	A	C	C	C	G	G	C	C	C	G	G
SSU13B2	G	A	G	C	C	T	G	C	G	G	C	T	T	A	A	T	T	T	G	A	C	T	C	A	A	C	A	C	G	G	G	G	A	G	A	C	T	C	A	C	C	C	G	G	C	C	C	G	G
SSU13B3	G	A	G	C	C	T	G	C	G	G	C	T	T	A	A	T	T	T	G	A	C	T	C	A	A	C	A	C	G	G	G	G	A	A	A	C	T	C	A	C	C	C	G	G	C	C	C	G	G
SSU13B4	G	A	G	C	C	T	G	C	G	G	C	T	T	A	A	T	T	T	G	A	C	T	C	A	A	C	A	C	G	G	G	G	A	A	A	C	T	C	A	C	C	C	G	G	C	C	C	G	G
SSU13B5	G	A	G	C	C	T	G	C	G	G	C	T	T	A	A	T	T	T	G	A	C	T	C	A	A	C	A	C	G	G	G	G	A	A	A	C	T	C	A	C	C	C	G	G	C	C	C	G	G
SSU13B6	G	A	G	C	C	T	G	C	G	G	C	T	T	A	A	T	T	T	G	A	C	T	C	A	A	C	A	C	G	G	G	G	A	A	A	C	T	C	A	C	C	C	G	G	C	C	C	G	G
SSU13B7	G	A	G	C	C	T	G	C	G	G	C	T	T	A	A	T	T	T	G	A	C	T	C	A	A	C	A	C	G	G	G	G	A	A	A	C	T	C	A	C	C	C	G	G	C	C	C	G	G
SSU13B9	G	A	G	C	C	T	G	C	G	G	C	T	T	A	A	T	T	T	G	A	C	T	C	A	A	C	A	C	G	G	G	G	A	A	A	C	T	C	A	C	C	C	G	G	C	C	C	G	G
SSU13B10	G	A	G	C	C	T	G	C	G	G	C	T	T	A	A	T	T	T	G	A	C	T	C	A	A	C	A	C	G	G	G	G	A	A	A	C	T	C	A	C	C	C	G	G	C	C	C	G	G
SSU13B11	G	A	G	C	C	T	G	C	G	G	C	T	T	A	A	T	T	T	G	A	C	T	C	A	A	C	A	C	G	G	G	G	A	A	A	C	T	C	A	C	C	C	G	G	C	C	C	G	G
SSU13B12	G	A	G	C	C	T	G	C	G	G	C	T	T	A	A	T	T	T	G	A	C	T	C	A	A	C	A	C	G	G	G	G	A	A	A	C	T	C	A	C	C	C	G	G	C	C	C	G	G
SSU13B13	G	A	G	C	C	T	G	C	G	G	C	T	T	A	A	T	T	T	G	A	C	T	C	A	A	C	A	C	G	G	G	G	A	A	A	C	T	C	A	C	C	C	G	G	C	C	C	G	G
SSU13B14	G	A	G	C	C	T	G	C	G	G	C	T	T	A	A	T	T	T	G	A	C	T	C	A	A	C	A	C	G	G	G	G	A	A	A	C	T	C	A	C	C	C	G	G	C	C	C	G	G
SSU13B15	G	A	G	C	C	T	G	C	G	G	C	T	T	A	A	T	T	T	G	A	C	T	C	A	A	C	A	C	G	G	G	G	A	A	A	C	T	C	A	C	C	C	G	G	C	C	C	G	G
SSU13B16	G	A	G	C	C	T	G	C	G	G	C	T	T	A	A	T	T	T	G	A	C	T	C	A	A	C	A	C	G	G	G	G	A	A	A	C	T	C	A	C	C	C	G	G	C	C	C	G	G
SSU13B17	G	A	G	C	C	T	G	C	G	G	C	T	T	A	A	T	T	T	G	A	C	T	C	A	A	C	A	C	G	G	G	G	A	A	A	C	T	C	A	C	C	C	G	G	C	C	C	G	G
SSU13B18	G	A	G	C	C	T	G	C	G	G	C	T	T	A	A	T	T	T	G	A	C	T	C	A	A	C	A	C	G	G	G	G	A	A	A	C	T	C	A	C	C	C	G	G	C	C	C	G	G
SSU13B19	G	A	G	C	C	T	G	C	G	G	C	T	T	A	A	T	T	T	G	A	C	T	C	A	A	C	A	C	G	G	G	G	A	A	A	C	T	C	A	C	C	C	G	G	C	C	C	G	G
SSU13B20	G	A	G	C	C	T	G	C	G	G	C	T	T	A	A	T	T	T	G	A	C	T	C	A	A	C	A	C	G	G	G	G	A	A	A	C	T	C	A	C	C	C	G	G	C	C	C	G	G
	1	1	1	1	1	1	1	1	1	1	1	1	1	1	1	1	1	1	1	1	1	1	1	1	1	1	1	1	1	1	1	1	1	1	1	1	1	1	1	1	1	1	1	1	1	1	1	1	1
	2	2	2	2	2	2	2	2	2	2	2	2	2	2	2	2	2	2	2	2	2	2	2	2	2	2	2	2	2	2	2	2	2	2	2	2	2	2	2	2	2	2	2	2	2	2	2	2	2
	0	0	0	0	0	0	0	0	0	1	1	1	1	1	1	1	1	1	1	2	2	2	2	2	2	2	2	2	2	3	3	3	3	3	3	3	3	3	3	4	4	4	4	4	4	4	4	4	4
	1	2	3	4	5	6	7	8	9	0	1	2	3	4	5	6	7	8	9	0	1	2	3	4	5	6	7	8	9	0	1	2	3	4	5	6	7	8	9	0	1	2	3	4	5	6	7	8	9
SSU1B1	G	G	T	G	C	A	T	G	G	C	C	G	T	T	C	T	T	A	G	T	T	C	A	T	G	G	A	G	C	G	A	T	T	T	G	T	C	T	G	G	T	T	T	A	T	T	C	C	G
SSU1B4	G	G	T	G	C	A	T	G	G	C	C	G	T	T	C	T	T	A	G	T	T	C	G	T	G	G	A	G	C	G	A	T	T	T	G	T	C	T	G	G	T	T	T	A	T	T	C	C	G
SSU1B5	G	G	T	G	C	A	T	G	G	C	C	G	T	T	C	T	T	A	G	T	T	C	G	T	G	G	A	G	C	G	A	T	T	T	G	T	C	T	G	G	T	T	T	A	T	T	C	C	G
SSU1B6	G	G	T	G	C	A	T	G	G	C	C	G	T	T	C	T	T	A	G	T	T	C	G	T	G	G	A	G	C	G	A	T	T	T	G	T	C	T	G	G	T	T	T	A	T	T	C	C	G
SSU1B8	G	G	T	G	C	A	T	G	G	C	C	G	T	T	C	T	T	A	G	T	T	C	G	T	G	G	A	G	C	G	A	T	T	T	G	T	C	T	G	G	T	T	T	A	T	T	C	C	G
SSU12A1	G	G	T	G	C	A	T	G	G	C	C	G	T	T	C	T	T	A	G	T	T	C	G	T	G	G	A	G	C	G	A	T	T	T	G	T	C	T	G	G	T	T	T	A	T	T	C	C	G
SSU12A2	G	G	T	G	C	A	T	G	G	C	C	G	T	T	C	T	T	A	G	T	T	C	G	T	G	G	A	G	C	G	A	T	T	T	G	T	C	T	G	G	T	T	T	A	T	T	C	C	G
SSU12A3	G	G	T	G	C	A	T	G	G	C	C	G	T	T	C	T	T	A	G	T	T	C	G	T	G	G	A	G	C	G	A	T	T	T	G	T	C	T	G	G	T	T	T	A	T	T	C	C	G
SSU12A4	G	G	T	G	C	A	T	G	G	C	C	G	T	T	C	T	T	A	G	T	T	C	G	T	G	G	A	G	C	G	A	T	T	T	G	T	C	T	G	G	T	T	T	A	T	T	C	C	G
SSU12A5	G	G	T	G	C	A	T	G	G	C	C	G	T	T	C	T	T	A	G	T	T	C	G	T	G	G	A	G	C	G	A	T	T	T	G	T	C	T	G	G	T	T	T	A	T	T	C	C	G
SSU12A6	G	G	T	G	C	A	T	G	G	C	C	G	T	T	C	T	T	A	G	T	T	C	G	T	G	G	A	G	C	G	A	T	T	T	G	T	C	T	G	G	T	T	T	A	T	T	C	C	G
SSU12A7	G	G	T	G	C	A	T	G	G	C	C	G	T	T	C	T	T	A	G	T	T	C	G	T	G	G	A	G	C	G	A	T	T	T	G	T	C	T	G	G	T	T	T	A	T	T	C	C	G
SSU12A8	G	G	T	G	C	A	T	G	G	C	C	G	T	T	C	T	T	A	G	T	T	C	G	T	G	G	A	G	C	G	A	T	T	T	G	T	C	T	G	G	T	T	T	A	T	T	C	C	G
SSU12A9	G	G	T	G	C	A	T	G	G	C	C	G	T	T	C	T	T	A	G	T	T	C	G	T	G	G	A	G	C	G	A	T	T	T	G	T	C	T	G	G	T	T	T	A	T	T	C	C	G
SSU12A10	G	G	T	G	C	A	T	G	G	C	C	G	T	T	C	T	T	A	G	T	T	C	G	T	G	G	A	G	C	G	A	T	T	T	G	T	C	T	G	G	T	T	T	A	T	T	C	C	G
SSU12A12	G	G	T	G	C	A	T	G	G	C	C	G	T	T	C	T	T	A	G	T	T	C	G	T	G	G	A	G	C	G	A	T	T	T	G	T	C	T	G	G	T	T	T	A	T	T	C	C	G
SSU12A13	G	G	T	G	C	A	T	G	G	C	C	G	T	T	C	T	T	A	G	T	T	C	G	T	G	G	A	G	C	G	A	T	T	T	G	T	C	T	G	G	T	T	T	A	T	T	C	C	G
SSU25A1	G	G	T	G	C	A	T	G	G	C	C	G	T	T	C	T	T	A	G	T	T	C	G	T	G	G	A	G	C	G	A	T	T	T	G	T	C	T	G	G	T	T	T	A	T	T	C	C	G
SSU25A4	G	G	T	G	C	A	T	G	G	C	C	G	T	T	C	T	T	A	G	T	T	C	G	T	G	G	A	G	C	G	A	T	T	T	G	T	C	T	G	G	T	T	T	A	T	T	C	C	G
SSU25A5	G	G	T	G	C	A	T	G	G	C	C	G	T	T	C	T	T	A	G	T	T	C	G	T	G	G	A	G	C	G	A	T	T	T	G	T	C	T	G	G	T	T	T	A	T	T	C	T	G
SSU25A6	G	G	T	G	C	A	T	G	G	C	C	G	T	T	C	T	T	A	G	T	T	C	G	T	G	G	A	G	C	G	A	T	T	T	G	T	C	T	G	G	T	T	T	A	T	T	C	C	G
SSU25A8	G	G	T	G	C	A	T	G	G	C	C	G	T	T	C	T	T	A	G	T	T	C	G	T	G	G	A	G	C	G	A	T	T	T	G	T	C	T	G	G	T	T	T	A	T	T	C	C	G
SSU25A10	G	G	T	G	C	A	T	G	G	C	C	G	T	T	C	T	T	A	G	T	T	C	G	T	G	G	A	G	C	G	A	T	T	T	G	T	C	T	G	G	T	T	T	A	T	T	C	C	G
SSU25A11	G	G	T	G	C	A	T	G	G	C	C	G	T	T	C	T	T	A	G	T	T	C	G	T	G	G	A	G	C	G	A	T	T	T	G	T	C	T	G	G	T	T	T	A	T	T	C	C	G
SSU25A12	G	G	T	G	C	A	T	G	G	C	C	G	T	T	C	T	T	A	G	T	T	C	G	T	G	G	A	G	C	G	A	T	T	T	G	T	C	T	G	G	T	T	T	A	T	T	C	C	G
SSU13B1	G	G	T	G	C	A	T	G	G	C	C	G	T	T	C	T	T	A	G	T	T	C	G	T	G	G	A	G	C	G	A	T	T	T	G	T	C	T	G	G	T	T	T	A	T	T	C	C	G
SSU13B2	G	G	T	G	C	A	T	G	G	C	C	G	T	T	C	T	T	A	G	T	T	C	G	T	G	G	A	G	C	G	A	T	T	T	G	T	C	T	G	G	T	T	T	A	T	T	C	C	G
SSU13B3	G	G	T	G	C	A	T	G	G	C	C	G	T	T	C	T	T	A	G	T	T	C	G	T	G	G	A	G	C	G	A	T	T	T	G	T	C	T	G	G	T	T	T	A	T	T	C	C	G
SSU13B4	G	G	T	G	C	A	T	G	G	C	C	G	T	T	C	T	T	A	G	T	T	C	G	T	G	G	A	G	C	G	A	T	T	T	G	T	C	T	G	G	T	T	T	A	T	T	C	C	G
SSU13B5	G	G	T	G	C	A	T	G	G	C	C	G	T	T	C	T	T	A	G	T	T	C	G	T	G	G	A	G	C	G	A	T	T	T	G	T	C	T	G	G	T	T	T	A	T	T	C	C	G
SSU13B6	G	G	T	G	C	A	T	G	G	C	C	G	T	T	C	T	T	A	G	T	T	C	G	T	G	G	A	G	C	G	A	T	T	T	G	T	C	T	G	G	T	T	T	A	T	T	C	C	G
SSU13B7	G	G	T	G	C	A	T	G	G	C	C	G	T	T	C	T	T	A	G	T	T	C	G	T	G	G	A	G	C	G	A	T	T	T	G	T	C	T	G	G	T	T	T	A	T	T	C	C	G
SSU13B9	G	G	T	G	C	A	T	G	G	C	C	G	T	T	C	T	T	A	G	T	T	C	G	T	G	G	A	G	C	G	A	T	T	T	G	T	C	T	G	G	T	T	T	A	T	T	C	C	G
SSU13B10	G	G	T	G	C	A	T	G	G	C	C	G	T	T	C	T	T	A	G	T	T	C	G	T	G	G	A	G	C	G	A	T	T	T	G	T	C	T	G	G	T	T	T	A	T	T	C	C	G
SSU13B11	G	G	T	G	C	A	T	G	G	C	C	G	T	T	C	T	T	A	G	T	T	C	G	T	G	G	A	G	C	G	A	T	T	T	G	T	C	T	G	G	T	T	T	A	T	T	C	C	G
SSU13B12	G	G	T	G	C	A	T	G	G	C	C	G	T	T	C	T	T	A	G	T	T	C	G	T	G	G	A	G	C	G	A	T	T	T	G	T	C	T	G	G	T	T	T	A	T	T	C	C	G
SSU13B13	G	G	T	G	C	A	T	G	G	C	C	G	T	T	C	T	T	A	G	T	T	C	G	T	G	G	A	G	C	G	A	T	T	T	G	T	C	T	G	G	T	T	T	A	T	T	C	C	G
SSU13B14	G	G	T	G	C	A	T	G	G	C	C	G	T	T	C	T	T	A	G	T	T	C	G	T	G	G	A	G	C	G	A	T	T	T	G	T	C	T	G	G	T	T	T	A	T	T	C	C	G
SSU13B15	G	G	T	G	C	A	T	G	G	C	C	G	T	T	C	T	T	A	G	T	T	C	G	T	G	G	A	G	C	G	A	T	T	T	G	T	C	T	G	G	T	T	T	A	T	T	C	C	G
SSU13B16	G	G	T	G	C	A	T	G	G	C	C	G	T	T	C	T	T	A	G	T	T	C	G	T	G	G	A	G	C	G	A	T	T	T	G	T	C	T	G	G	T	T	T	A	T	T	C	C	G
SSU13B17	G	G	T	G	C	A	T	G	G	C	C	G	T	T	C	T	T	A	G	T	T	C	G	T	G	G	A	G	C	G	A	T	T	T	G	T	C	T	G	G	T	T	T	A	T	T	C	C	G
SSU13B18	G	G	T	G	C	A	T	G	G	C	C	G	T	T	C	T	T	A	G	T	T	C	G	T	G	G	A	G	C	G	A	T	T	T	G	T	C	T	G	G	T	T	T	A	T	T	C	C	G
SSU13B19	G	G	T	G	C	A	T	G	G	C	C	G	T	T	C	T	T	A	G	T	T	C	G	T	G	G	A	G	C	G	A	T	T	T	G	T	C	T	G	G	T	T	T	A	T	T	C	C	G
SSU13B20	G	G	T	G	C	A	T	G	G	C	C	G	T	T	C	T	T	A	G	T	T	C	G	T	G	G	A	G	C	G	A	T	T	T	G	T	C	T	G	G	T	T	T	A	T	T	C	C	G
	1	1	1	1	1	1	1	1	1	1	1	1	1	1	1	1	1	1	1	1	1	1	1	1	1	1	1	1	1	1	1	1	1	1	1	1	1	1	1	1	1	1	1	1	1	1	1	1	1
	3	3	3	3	3	3	3	3	3	3	3	3	3	3	3	3	3	3	3	3	3	3	3	3	3	3	3	3	3	3	3	3	3	3	3	3	3	3	3	3	3	3	3	3	3	3	3	3	3
	0	0	0	0	0	0	0	0	0	1	1	1	1	1	1	1	1	1	1	2	2	2	2	2	2	2	2	2	2	3	3	3	3	3	3	3	3	3	3	4	4	4	4	4	4	4	4	4	4
	1	2	3	4	5	6	7	8	9	0	1	2	3	4	5	6	7	8	9	0	1	2	3	4	5	6	7	8	9	0	1	2	3	4	5	6	7	8	9	0	1	2	3	4	5	6	7	8	9
SSU1B1	G	C	A	C	A	A	C	T	T	C	T	T	A	G	A	G	G	G	A	T	T	T	T	C	G	G	T	G	T	-	-	T	C	A	G	C	C	G	C	A	C	G	A	A	A	T	T	G	A
SSU1B6	G	C	A	C	A	A	C	T	T	C	T	T	A	G	A	G	G	G	A	T	T	T	T	C	G	G	T	G	T	-	-	T	C	A	G	C	C	G	C	A	C	G	A	A	A	T	T	G	A
SSU1B8	G	C	A	C	A	A	C	T	T	C	T	T	A	G	A	G	G	G	A	T	T	T	-	C	G	G	T	G	T	T	T	T	C	A	-	C	C	G	C	A	C	G	A	A	A	T	T	G	A
SSU12A1	G	C	C	C	A	A	C	T	T	C	T	T	A	G	A	G	G	G	A	T	T	T	T	C	G	G	T	G	T	-	-	T	C	A	G	C	C	G	C	A	C	G	A	A	A	T	T	G	A
SSU12A3	G	C	C	C	A	A	C	T	T	C	T	T	A	G	A	G	G	G	A	T	T	T	T	C	G	G	T	G	T	-	-	T	C	A	G	C	C	G	C	A	C	G	A	A	A	T	T	G	A
SSU12A6	G	C	A	C	A	A	C	T	T	C	T	T	A	G	A	G	G	G	A	T	T	T	T	C	G	G	T	G	T	-	-	T	C	A	G	C	C	G	C	A	C	G	A	A	A	T	T	G	A
SSU12A7	G	C	A	C	A	A	C	T	T	C	T	T	A	G	A	G	G	G	A	T	T	T	T	C	G	G	T	G	T	-	-	T	C	A	G	C	C	G	C	A	C	G	A	A	A	T	T	G	A
SSU12A8	G	C	A	C	A	A	C	T	T	C	T	T	A	G	A	G	G	G	A	T	T	T	T	C	G	G	T	G	T	-	-	T	C	A	G	C	C	G	C	A	C	G	A	A	A	T	T	G	A
SSU12A9	G	C	A	C	A	A	C	T	T	C	T	T	A	G	A	G	G	G	A	T	T	T	T	C	G	G	T	G	T	T	T	T	C	A	A	C	C	G	C	A	C	G	A	A	A	T	T	G	A
SSU12A10	G	C	A	C	A	A	C	T	T	C	T	T	A	G	A	G	G	G	A	T	T	T	T	C	G	G	T	G	T	T	T	T	C	A	A	C	C	G	C	A	C	G	A	A	A	T	T	G	A
SSU12A12	G	C	A	C	A	A	C	T	T	C	T	T	A	G	A	G	G	G	A	T	T	T	T	C	G	G	T	G	T	T	T	T	C	A	A	C	C	G	C	A	C	G	A	A	A	T	T	G	A
SSU12A13	G	C	A	C	A	A	C	T	T	C	T	T	A	G	A	G	G	G	A	T	T	T	T	C	G	G	T	G	T	-	-	T	C	A	G	C	C	G	C	A	C	G	A	A	A	T	T	G	A
SSU25A1	G	C	A	C	A	A	C	T	T	C	T	T	A	G	A	G	G	G	A	T	T	T	T	C	G	G	T	G	T	T	T	T	C	A	A	C	C	G	C	A	C	G	A	A	A	T	T	G	A
SSU25A4	G	C	A	C	A	A	C	T	T	C	T	T	A	G	A	G	G	G	A	T	T	T	T	C	G	G	T	G	T	T	T	T	C	A	A	C	C	G	C	A	C	G	A	A	A	T	T	G	A
SSU25A5	G	C	A	C	A	A	C	T	T	C	T	T	A	G	A	G	G	G	A	T	T	T	T	C	G	G	T	G	T	T	T	T	C	A	A	C	C	G	C	A	C	G	A	A	A	T	T	G	A
SSU25A6	G	C	A	C	A	A	C	T	T	C	T	T	A	G	A	G	G	G	A	T	T	T	T	C	G	G	T	G	T	T	T	T	C	A	A	C	C	G	C	A	C	G	A	A	A	T	T	G	A
SSU25A8	G	C	A	C	A	A	C	T	T	C	T	T	A	G	A	G	G	G	A	T	T	T	T	C	G	G	T	G	T	T	T	T	C	A	A	C	C	G	C	A	C	G	A	A	A	T	T	G	A
SSU25A10	G	C	A	C	A	A	C	T	T	C	T	T	A	G	A	G	G	G	A	T	T	T	T	C	G	G	T	G	T	T	T	T	C	A	A	C	C	G	C	A	C	G	A	A	A	T	T	G	A
SSU25A11	G	C	C	C	A	A	C	T	T	C	T	T	A	G	A	G	G	G	A	T	T	T	T	C	G	G	T	G	T	-	-	T	C	A	G	C	C	G	C	A	C	G	A	A	A	T	T	G	A
SSU25A12	G	C	A	C	A	A	C	T	T	C	T	T	A	G	A	G	G	G	A	T	T	T	T	C	G	G	T	G	T	-	-	T	C	A	G	C	C	G	C	A	C	G	A	A	A	T	T	G	A
SSU13B1	G	C	A	C	A	A	C	T	T	C	T	T	A	G	A	G	G	G	A	T	T	T	T	C	G	G	T	G	T	-	-	T	C	A	G	C	C	G	C	A	C	G	A	A	A	T	T	G	A
SSU13B2	G	C	A	C	A	A	C	T	T	C	T	T	A	G	A	G	G	G	A	T	T	T	T	C	G	G	T	G	T	-	-	T	C	A	G	C	C	G	C	A	C	G	A	A	A	T	T	G	A
SSU13B3	G	C	A	C	A	A	C	T	T	C	T	T	A	G	A	G	G	G	A	T	T	T	T	C	G	G	T	G	T	-	-	T	C	A	G	C	C	G	C	A	C	G	A	A	A	T	T	G	A
SSU13B4	G	C	A	C	A	A	C	T	T	C	T	T	A	G	A	G	G	G	A	T	T	T	T	C	G	G	T	G	T	-	-	T	C	A	G	C	C	G	C	A	C	G	A	A	A	T	T	G	A
SSU13B5	G	C	C	C	A	A	C	T	T	C	T	T	A	G	A	G	G	G	A	T	T	T	T	C	G	G	T	G	T	-	-	T	C	A	G	C	C	G	C	A	C	G	A	A	A	T	T	G	A
SSU13B6	G	C	A	C	A	A	C	T	T	C	T	T	A	G	A	G	G	G	A	T	T	T	-	C	G	G	T	G	T	-	-	T	C	A	G	C	C	G	C	A	C	G	A	A	A	T	T	G	A
SSU13B7	G	C	A	C	A	A	C	T	T	C	T	T	A	G	A	G	G	G	A	T	T	T	T	C	G	G	T	G	T	-	-	T	C	A	G	C	C	G	C	A	C	G	A	A	A	T	T	G	A
SSU13B9	G	C	A	C	A	A	C	T	T	C	T	T	A	G	A	G	G	G	A	T	T	T	T	C	G	G	T	G	T	-	-	T	C	A	G	C	C	G	C	A	C	G	A	A	A	T	T	G	A
SSU13B10	G	C	A	C	A	A	C	T	T	C	T	T	A	G	A	G	G	G	A	T	T	T	-	C	G	G	T	G	T	-	-	T	C	A	G	C	C	G	C	A	C	G	A	A	A	T	T	G	A
SSU13B11	G	C	A	C	A	A	C	T	T	C	T	T	A	G	A	G	G	G	A	T	T	T	T	C	G	G	T	G	T	-	-	T	C	A	G	C	C	G	C	A	C	G	A	A	A	T	T	G	A
SSU13B12	G	C	A	C	A	A	C	T	T	C	T	T	A	G	A	G	G	G	A	T	T	T	C	G	G	G	T	-	-	-	-	-	C	A	G	C	C	G	C	A	C	G	A	A	A	T	T	G	A
SSU13B13	G	C	A	C	A	A	C	T	T	C	T	T	A	G	A	G	G	G	A	T	T	T	T	C	G	G	T	G	T	-	-	T	C	A	G	C	C	G	C	A	C	G	A	A	A	T	T	G	A
SSU13B14	G	C	A	C	A	A	C	T	T	C	T	T	A	G	A	G	G	G	A	T	T	T	T	C	G	G	T	G	T	-	-	T	C	A	G	C	C	G	C	A	C	G	A	A	A	T	T	G	A
SSU13B15	G	C	A	C	A	A	C	T	T	C	T	T	A	G	A	G	G	G	A	T	T	T	C	G	G	G	T	T	-	-	-	-	C	A	G	C	C	G	C	A	C	G	A	A	A	T	T	G	A
SSU13B16	G	C	A	C	A	A	C	T	T	C	T	T	A	G	A	G	G	G	A	T	T	T	T	C	G	G	T	G	T	-	-	T	C	A	G	C	C	G	C	A	C	G	A	A	A	T	T	G	A
SSU13B17	G	C	A	C	A	A	C	T	T	C	T	T	A	G	A	G	G	G	A	T	T	T	C	G	G	G	T	-	-	-	-	T	C	A	G	C	C	G	C	A	C	G	A	A	A	T	T	G	A
SSU13B18	G	C	A	C	A	A	C	T	T	C	T	T	A	G	A	G	G	G	A	T	T	T	T	C	G	G	T	G	T	-	-	T	C	A	G	C	C	G	C	A	C	G	A	A	A	T	T	G	A
SSU13B19	G	C	A	C	A	A	C	T	T	C	T	T	A	G	A	G	G	G	A	T	T	T	-	C	G	G	T	G	T	-	-	T	C	A	G	C	C	G	C	A	C	G	A	A	A	T	T	G	A
SSU13B20	G	C	A	C	A	A	C	T	T	C	T	T	A	G	A	G	G	G	A	T	T	T	T	C	G	G	T	G	T	-	-	T	C	A	G	C	C	G	C	A	C	G	A	A	A	T	T	G	A
	1	1	1	1	1	1	1	1	1	1	1	1	1	1	1	1	1	1	1	1	1	1	1	1	1	1	1	1	1	1	1	1	1	1	1	1	1	1	1	1	1	1	1	1	1	1	1	1	1
	4	4	4	4	4	4	4	4	4	4	4	4	4	4	4	4	4	4	4	4	4	4	4	4	4	4	4	4	4	4	4	4	4	4	4	4	4	4	4	4	4	4	4	4	4	4	4	4	4
	0	0	0	0	0	0	0	0	0	1	1	1	1	1	1	1	1	1	1	2	2	2	2	2	2	2	2	2	2	3	3	3	3	3	3	3	3	3	3	4	4	4	4	4	4	4	4	4	4
	1	2	3	4	5	6	7	8	9	0	1	2	3	4	5	6	7	8	9	0	1	2	3	4	5	6	7	8	9	0	1	2	3	4	5	6	7	8	9	0	1	2	3	4	5	6	7	8	9
SSU1B1	C	A	C	T	G	G	C	A	A	A	A	T	C	A	G	C	G	T	G	C	T	T	G	T	C	C	T	C	C	C	C	C	G	A	A	A	G	G	G	G	T	T	G	G	T	A	A	A	C
SSU1B4	C	A	C	T	G	G	C	A	A	A	A	T	C	A	G	C	G	T	G	C	T	T	G	T	C	C	T	C	C	C	C	C	G	A	A	A	G	G	G	G	T	T	G	G	T	A	A	A	C
SSU1B5	C	A	C	T	G	G	C	A	A	A	A	T	C	A	G	C	G	T	G	C	T	T	G	T	C	C	T	C	C	C	C	C	G	A	A	A	G	G	G	G	T	T	G	G	T	A	A	A	C
SSU1B6	C	A	C	T	G	G	C	A	A	A	A	T	C	A	G	C	G	T	G	C	T	T	G	T	C	C	T	C	C	C	C	C	G	A	A	A	G	G	G	G	T	T	G	G	T	A	A	A	C
SSU1B8	C	A	C	T	G	G	C	A	A	A	C	G	C	A	A	C	G	T	G	C	C	T	G	T	C	C	T	G	C	C	C	C	G	A	A	A	G	G	A	G	C	G	G	G	T	A	A	A	C
SSU12A1	C	A	C	T	G	G	C	A	A	A	A	T	C	A	G	C	G	T	G	C	T	T	G	T	C	C	T	C	C	C	C	C	G	A	A	A	G	G	G	G	T	T	G	G	T	A	A	A	C
SSU12A2	C	A	C	T	G	G	C	A	A	A	A	T	C	A	G	C	G	T	G	C	C	T	G	T	C	C	T	C	C	C	C	C	G	A	A	A	G	G	G	G	T	T	G	G	T	A	A	A	C
SSU12A3	C	A	C	T	G	G	C	A	A	A	A	T	C	A	G	C	G	T	G	C	C	T	G	T	C	C	T	C	C	C	C	C	G	A	A	A	G	G	G	G	T	T	G	G	T	A	A	A	C
SSU12A4	C	A	C	T	G	G	C	A	A	A	C	G	C	A	A	C	G	T	G	C	C	T	G	T	C	C	T	G	C	C	C	C	G	A	A	A	G	G	A	G	C	G	G	G	T	A	A	A	C
SSU12A5	C	A	C	T	G	G	C	A	A	A	A	T	C	A	G	C	G	T	G	C	T	T	G	T	C	C	T	C	C	C	C	C	G	A	A	A	G	G	G	G	T	T	G	G	T	A	A	A	C
SSU12A6	C	A	C	T	G	G	C	A	A	A	A	T	C	A	G	C	G	T	G	C	T	T	G	T	C	C	T	C	C	C	C	C	G	A	A	A	G	G	G	G	T	T	G	G	T	A	A	A	C
SSU12A7	C	A	C	T	G	G	C	A	A	A	A	T	C	A	G	C	G	T	G	C	T	T	G	T	C	C	T	C	C	C	C	C	G	A	A	A	G	G	G	G	T	T	G	G	T	A	A	A	C
SSU12A8	C	A	C	T	G	G	C	A	A	A	A	T	C	A	G	C	G	T	G	C	T	T	G	T	C	C	T	C	C	C	C	C	G	A	A	A	G	G	G	G	T	T	G	G	T	A	A	A	C
SSU12A9	C	A	C	T	G	G	C	A	A	A	C	G	C	A	A	C	G	T	G	C	C	T	G	T	C	C	T	G	C	C	C	C	G	A	A	A	G	G	A	G	C	G	G	G	T	A	A	A	C
SSU12A10	C	A	C	T	G	G	C	A	A	A	C	G	C	A	A	C	G	T	G	C	C	T	G	T	C	C	T	G	C	C	T	C	G	A	A	A	G	G	A	G	C	G	G	G	T	A	A	A	C
SSU12A12	C	A	C	T	G	G	C	A	A	A	C	G	C	A	A	C	G	T	G	C	C	T	G	T	C	C	T	G	C	C	C	C	G	A	A	A	G	G	A	G	C	G	G	G	T	A	A	A	C
SSU12A13	C	A	C	T	G	G	C	A	A	A	A	T	C	A	G	C	G	T	G	C	T	T	G	T	C	C	T	C	C	C	C	C	G	A	A	A	G	G	G	G	T	T	G	G	T	A	A	A	C
SSU25A1	C	A	C	T	G	G	C	A	A	A	C	G	C	A	A	C	G	T	G	C	C	T	G	T	C	C	T	G	C	C	C	C	G	A	A	A	G	G	A	G	C	G	G	G	T	A	A	A	C
SSU25A4	C	A	C	T	G	G	C	A	A	A	C	G	C	A	A	C	G	T	G	C	C	T	G	T	C	C	T	G	C	C	C	C	G	A	A	A	G	G	A	G	C	G	G	G	T	A	A	A	C
SSU25A5	C	A	C	T	G	G	C	A	A	A	C	G	C	A	A	C	G	T	G	C	C	T	G	T	C	C	T	G	C	C	C	C	G	A	A	A	G	G	A	G	C	G	G	G	T	A	A	A	C
SSU25A6	C	A	C	T	G	G	C	A	A	A	C	G	C	A	A	C	G	T	G	C	C	T	G	T	C	C	T	G	C	C	C	C	G	A	A	A	G	G	A	G	C	G	G	G	T	A	A	A	C
SSU25A8	C	A	C	T	G	G	C	A	A	A	C	G	C	A	A	C	G	T	G	C	C	T	G	T	C	C	T	G	C	C	C	C	G	A	A	A	G	G	A	G	C	G	G	G	T	A	A	A	C
SSU25A10	C	A	C	T	G	G	C	A	A	A	C	G	C	A	A	C	G	T	G	C	T	T	G	T	C	C	T	G	C	C	C	C	G	A	A	A	G	G	A	G	C	G	G	G	T	A	A	A	C
SSU25A11	C	A	C	T	G	G	C	A	A	A	A	T	C	A	G	C	G	T	G	C	T	T	G	T	C	C	T	C	C	C	C	C	G	A	A	A	G	G	G	G	T	T	G	G	T	A	A	A	C
SSU25A12	C	A	C	T	G	G	C	A	A	A	A	T	C	A	G	C	G	T	G	C	T	T	G	T	C	C	T	C	C	C	C	C	G	A	A	A	G	G	G	G	T	T	G	G	T	A	A	A	C
SSU13B1	C	A	C	T	G	G	C	A	A	A	A	T	C	A	G	C	G	T	G	C	T	T	G	T	C	C	T	C	C	C	C	C	G	A	A	A	G	G	G	G	T	T	G	G	T	A	A	A	C
SSU13B2	C	A	C	T	G	G	C	A	A	A	A	T	C	A	G	C	G	T	G	C	T	T	G	T	C	C	T	C	C	C	C	C	G	A	A	A	G	G	G	G	T	T	G	G	T	A	A	A	C
SSU13B3	C	A	C	T	G	G	C	A	A	A	A	T	C	A	G	C	G	T	G	C	T	T	G	T	C	C	T	C	C	C	C	C	G	A	A	A	G	G	G	G	T	T	G	G	T	A	A	A	C
SSU13B4	C	A	C	T	G	G	C	A	A	A	A	T	C	A	G	C	G	T	G	C	T	T	G	T	C	C	T	C	C	C	C	C	G	A	A	A	G	G	G	G	T	T	G	G	T	A	A	A	C
SSU13B5	C	A	C	T	G	G	C	A	A	A	A	T	C	A	G	C	G	T	G	C	T	T	G	T	C	C	T	C	C	C	C	C	G	A	A	A	G	G	G	G	T	T	G	G	T	A	A	A	C
SSU13B6	C	A	C	T	G	G	C	A	A	A	A	T	C	A	G	C	G	T	G	C	T	T	G	T	C	C	T	C	C	C	C	C	G	A	A	A	G	G	G	G	T	T	G	G	T	A	A	A	C
SSU13B7	C	A	C	T	G	G	C	A	A	A	A	T	C	A	G	C	G	T	G	C	T	T	G	T	C	C	T	C	C	C	C	C	G	A	A	A	G	G	G	G	T	T	G	G	T	A	A	A	C
SSU13B9	C	A	C	T	G	G	C	A	A	A	A	T	C	A	G	C	G	T	G	C	T	T	G	T	C	C	T	C	C	C	C	C	G	A	A	A	G	G	G	G	T	T	G	G	T	A	A	A	C
SSU13B10	C	A	C	T	G	G	C	A	A	A	A	T	C	A	G	C	G	T	G	C	T	T	G	T	C	C	T	C	C	C	C	C	G	A	A	A	G	G	G	G	T	T	G	G	T	A	A	A	C
SSU13B11	C	A	C	T	G	G	C	A	A	A	A	T	C	A	G	C	G	T	G	C	T	T	G	T	C	C	T	C	C	C	C	C	G	A	A	A	G	G	G	G	T	T	G	G	T	A	A	A	C
SSU13B12	C	A	C	T	G	G	C	A	A	A	A	T	C	A	G	C	G	T	G	C	T	T	G	T	C	C	T	C	C	C	C	C	G	G	A	A	G	G	G	G	T	T	G	G	T	A	A	A	C
SSU13B13	C	A	C	T	G	G	C	A	A	A	A	T	C	A	G	C	G	T	G	C	T	T	G	T	C	C	T	C	C	C	C	C	G	A	A	A	G	G	G	G	T	T	G	G	C	A	A	A	C
SSU13B14	C	A	C	T	G	G	C	A	A	A	A	T	C	A	G	C	G	T	G	C	T	T	G	T	C	C	T	C	C	C	C	C	G	A	A	A	G	G	G	G	T	T	G	G	T	A	A	A	C
SSU13B15	C	A	C	T	G	G	C	A	A	A	A	T	C	A	G	C	G	T	G	C	T	T	G	T	C	C	T	C	C	C	C	C	G	A	A	A	G	G	G	G	T	T	G	G	T	A	A	A	C
SSU13B16	C	A	C	T	G	G	C	A	A	A	A	T	C	A	G	C	G	T	G	C	T	T	G	T	C	C	T	C	C	C	C	C	G	A	A	A	G	G	G	G	T	T	G	G	T	A	A	A	C
SSU13B17	C	A	C	T	G	G	C	A	A	A	A	T	C	A	G	C	G	T	G	C	T	T	G	T	C	C	T	C	C	C	C	C	G	A	A	A	G	G	G	G	T	T	G	G	T	A	A	A	C
SSU13B18	C	A	C	T	G	G	C	A	A	A	A	T	C	A	G	C	G	T	G	C	T	T	G	T	C	C	T	C	C	C	C	C	G	A	A	A	G	G	G	G	T	T	G	G	T	A	A	A	C
SSU13B19	C	A	C	T	G	G	C	A	A	A	A	T	C	A	G	C	G	T	G	C	T	T	G	T	C	C	T	C	C	C	C	C	G	A	A	A	G	G	G	G	T	T	G	G	T	A	A	A	C
SSU13B20	C	A	C	T	G	G	C	A	A	A	A	T	C	A	G	C	G	T	G	C	T	T	G	T	C	C	T	C	C	C	C	C	G	A	A	A	G	G	G	G	T	T	G	G	T	A	A	A	C
	1	1	1	1	1	1	1	1	1	1	1	1	1	1	1	1	1	1	1	1	1	1	1	1	1	1	1	1	1	1	1	1	1	1	1	1	1	1	1	1	1	1	1	1	1	1	1	1	1
	5	5	5	5	5	5	5	5	5	5	5	5	5	5	5	5	5	5	5	5	5	5	5	5	5	5	5	5	5	5	5	5	5	5	5	5	5	5	5	5	5	5	5	5	5	5	5	5	5
	0	0	0	0	0	0	0	0	0	1	1	1	1	1	1	1	1	1	1	2	2	2	2	2	2	2	2	2	2	3	3	3	3	3	3	3	3	3	3	4	4	4	4	4	4	4	4	4	4
	1	2	3	4	5	6	7	8	9	0	1	2	3	4	5	6	7	8	9	0	1	2	3	4	5	6	7	8	9	0	1	2	3	4	5	6	7	8	9	0	1	2	3	4	5	6	7	8	9
SSU1B1	A	C	G	A	G	G	A	A	T	C	C	C	T	T	G	T	A	A	G	G	G	C	G	A	G	T	C	A	T	C	A	A	C	T	C	G	T	C	C	T	G	A	A	T	A	C	G	T	C
SSU1B4	A	C	G	A	G	G	A	A	T	C	C	C	T	T	G	T	A	A	G	G	G	C	G	A	G	T	C	A	T	C	A	A	C	T	C	G	T	C	C	T	G	A	A	T	A	C	G	T	C
SSU1B5	A	C	G	A	G	G	A	A	T	C	C	C	T	T	G	T	A	A	G	G	G	C	G	A	G	T	C	A	T	C	A	A	C	T	C	G	T	C	C	T	G	A	A	T	A	C	G	T	C
SSU1B6	A	C	G	A	G	G	A	A	T	C	C	C	T	T	G	T	A	A	G	G	G	C	G	A	G	T	C	A	T	C	A	A	C	T	C	G	T	C	C	T	G	A	A	T	A	C	G	T	C
SSU1B8	A	C	G	A	G	G	A	A	T	T	C	C	T	T	G	T	A	G	G	G	G	C	G	A	G	T	C	A	T	C	A	A	C	T	C	G	T	C	C	C	G	A	A	T	A	C	G	T	C
SSU12A1	A	C	G	A	G	G	A	A	T	C	C	C	T	T	G	T	A	A	G	G	G	C	G	A	G	T	C	A	T	C	A	A	C	T	C	G	T	C	C	T	G	A	A	T	A	C	G	T	C
SSU12A2	A	C	G	A	G	G	A	A	T	C	C	C	T	T	G	T	A	A	G	G	G	C	G	A	G	T	C	A	T	C	A	A	C	T	C	G	T	C	C	T	G	A	A	T	A	C	G	T	C
SSU12A3	A	C	G	A	G	G	A	A	T	C	C	C	T	T	G	T	A	A	G	G	G	C	G	A	G	T	C	A	T	C	A	A	C	T	C	G	T	C	C	T	G	A	A	T	A	C	G	T	C
SSU12A4	A	C	G	A	G	G	A	A	T	T	C	C	T	T	G	T	A	G	G	G	G	C	G	A	G	T	C	A	T	C	A	A	C	T	C	G	T	C	C	C	G	A	A	T	A	C	G	T	C
SSU12A5	A	C	G	A	G	G	A	A	T	C	C	C	T	T	G	T	A	A	G	G	G	C	G	A	G	T	C	A	T	C	A	A	C	T	C	G	T	C	C	T	G	A	A	T	A	C	G	T	C
SSU12A6	A	C	G	A	G	G	A	A	T	C	C	C	T	T	G	T	A	A	G	G	G	C	G	A	G	T	C	A	T	C	A	A	C	T	C	G	T	C	C	T	G	A	A	T	A	C	G	T	C
SSU12A7	A	C	G	A	G	G	A	A	T	C	C	C	T	T	G	T	A	A	G	G	G	C	G	A	G	T	C	A	T	C	A	A	C	T	C	G	T	C	C	T	G	A	A	T	A	C	G	T	C
SSU12A8	A	C	G	A	G	G	A	A	T	C	C	C	T	T	G	T	A	A	G	G	G	C	G	A	G	T	C	A	T	C	A	A	C	T	C	G	T	C	C	T	G	A	A	T	A	C	G	T	C
SSU12A9	A	C	G	A	G	G	A	A	T	T	C	C	T	T	G	T	A	G	G	G	G	C	G	A	G	T	C	A	T	C	A	A	C	T	C	G	T	C	C	C	G	A	A	T	A	C	G	T	C
SSU12A10	A	C	G	A	G	G	A	A	T	T	C	C	T	T	G	T	A	G	G	G	G	C	G	A	G	T	C	A	T	C	A	A	C	T	C	G	T	C	C	C	G	A	A	T	A	C	G	T	C
SSU12A12	A	C	G	A	G	G	A	A	T	T	C	C	T	T	G	T	A	G	G	G	G	C	G	A	G	T	C	A	T	C	A	A	C	T	C	G	T	C	C	C	G	A	A	T	A	C	G	T	C
SSU12A13	A	C	G	A	G	G	A	A	T	C	C	C	T	T	G	T	A	A	G	G	G	C	G	A	G	T	C	A	T	C	A	A	C	T	C	G	T	C	C	T	G	A	A	T	A	C	G	T	C
SSU25A1	A	C	G	A	G	G	A	A	T	T	C	C	T	T	G	T	A	G	G	G	G	C	G	A	G	T	C	A	T	C	A	A	C	T	C	G	T	C	C	C	G	A	A	T	A	C	G	T	C
SSU25A4	A	C	G	A	G	G	A	A	T	T	C	C	T	T	G	T	A	G	G	G	G	C	G	A	G	T	C	A	T	C	A	A	C	T	C	G	T	C	C	C	G	A	A	T	A	C	G	T	C
SSU25A5	A	C	G	A	G	G	A	A	T	T	C	C	T	T	G	T	A	G	G	G	G	C	G	A	G	T	C	A	T	C	A	A	C	T	C	G	T	C	C	C	G	A	A	T	A	C	G	T	C
SSU25A6	A	C	G	A	G	G	A	A	T	T	C	C	T	T	G	T	A	G	G	G	G	C	G	A	G	T	C	A	T	C	A	A	C	T	C	G	T	C	C	C	G	A	A	T	A	C	G	T	C
SSU25A8	A	C	G	A	G	G	A	A	T	T	C	C	T	T	G	T	A	G	G	G	G	C	G	A	G	T	C	A	T	C	A	A	C	T	C	G	T	C	C	C	G	A	A	T	A	C	G	T	C
SSU25A10	A	C	G	A	G	G	A	A	T	T	C	C	T	T	G	T	A	G	G	G	G	C	G	A	G	T	C	A	T	C	A	A	C	T	C	G	T	C	C	C	G	A	A	T	A	C	G	T	C
SSU25A11	A	C	G	A	G	G	A	A	T	C	C	C	T	T	G	T	A	A	G	G	G	C	G	A	G	T	C	A	T	C	A	A	C	T	C	G	T	C	C	T	G	A	A	T	A	C	G	T	C
SSU25A12	A	C	G	A	G	G	A	A	T	C	C	C	T	T	G	T	A	A	G	G	G	C	G	A	G	T	C	A	T	C	A	A	C	T	C	G	T	C	C	T	G	A	A	T	A	C	G	T	C
SSU13B1	A	C	G	A	G	G	A	A	T	C	C	C	T	T	G	T	A	A	G	G	G	C	G	A	G	T	C	A	T	C	A	A	C	T	C	G	T	C	C	T	G	A	A	T	A	C	G	T	C
SSU13B2	A	C	G	A	G	G	A	A	T	C	C	C	T	T	G	T	A	A	G	G	G	C	G	A	G	T	C	A	T	C	A	A	C	T	C	G	T	C	C	T	G	A	A	T	A	C	G	T	C
SSU13B3	A	C	G	A	G	G	A	A	T	C	C	C	T	T	G	T	A	A	G	G	G	C	G	A	G	T	C	A	T	C	A	A	C	T	C	G	T	C	C	T	G	A	A	T	A	C	G	T	C
SSU13B4	A	C	G	A	G	G	A	A	T	C	C	C	T	T	G	T	A	A	G	G	G	C	G	A	G	T	C	A	T	C	A	A	C	T	C	G	T	C	C	T	G	A	A	T	A	C	G	T	C
SSU13B5	A	C	G	A	G	G	A	A	T	C	C	C	T	T	G	T	A	A	G	G	G	C	G	A	G	T	C	A	T	C	A	A	C	T	C	G	T	C	C	T	G	A	A	T	A	C	G	T	C
SSU13B6	A	C	G	A	G	G	A	A	T	C	C	C	T	T	G	T	A	A	G	G	G	C	G	A	G	T	C	A	T	C	A	A	C	T	C	G	T	C	C	T	G	A	A	T	A	C	G	T	C
SSU13B7	A	C	G	A	G	G	A	A	T	C	C	C	T	T	G	T	A	A	G	G	G	C	G	A	G	T	C	A	T	C	A	A	C	T	C	G	T	C	C	T	G	A	A	T	A	C	G	T	C
SSU13B9	A	C	G	A	G	G	A	A	T	C	C	C	T	T	G	T	A	A	G	G	G	C	G	A	G	T	C	A	T	C	A	A	C	T	C	G	T	C	C	T	G	A	A	T	A	C	G	T	C
SSU13B10	A	C	G	A	G	G	A	A	T	C	C	C	T	T	G	T	A	A	G	G	G	C	G	A	G	T	C	A	T	C	A	A	C	T	C	G	T	C	C	T	G	A	A	T	A	C	G	T	C
SSU13B11	A	C	G	A	G	G	A	A	T	C	C	C	T	T	G	T	A	A	G	G	G	C	G	A	G	T	C	A	T	C	A	A	C	T	C	G	T	C	C	T	G	A	A	T	A	C	G	T	C
SSU13B12	A	C	G	A	G	G	A	A	T	C	C	C	T	T	G	T	A	A	G	G	G	C	G	A	G	T	C	A	T	C	A	A	C	T	C	G	T	C	C	T	G	A	A	T	A	C	G	T	C
SSU13B13	A	C	G	A	G	G	A	A	T	C	C	C	T	T	G	T	A	A	G	G	G	C	G	A	G	T	C	A	T	C	A	A	C	T	C	G	T	C	C	T	G	A	A	T	A	C	G	T	C
SSU13B14	A	C	G	A	G	G	A	A	T	C	C	C	T	T	G	T	A	A	G	G	G	C	G	A	G	T	C	A	T	C	A	A	C	T	C	G	T	C	C	T	G	A	A	T	A	C	G	T	C
SSU13B15	A	C	G	A	G	G	A	A	T	C	C	C	T	T	G	T	A	A	G	G	G	C	G	A	G	T	C	A	T	C	A	A	C	T	C	G	T	C	C	T	G	A	A	T	A	C	G	T	C
SSU13B16	G	C	G	A	G	G	A	A	T	C	C	C	T	T	G	T	A	A	G	G	G	C	G	A	G	T	C	A	T	C	A	A	C	T	C	G	T	C	C	T	G	A	A	T	A	C	G	T	C
SSU13B17	A	C	G	A	G	G	A	A	T	C	C	C	T	T	G	T	A	A	G	G	G	C	G	A	G	T	C	A	T	C	A	A	C	T	C	G	T	C	C	T	G	A	A	T	A	C	G	T	C
SSU13B18	A	C	G	A	G	G	A	A	T	C	C	C	T	T	G	T	A	A	G	G	G	C	G	A	G	T	C	A	T	C	A	A	C	T	C	G	T	C	C	T	G	A	A	T	A	C	G	T	C
SSU13B19	A	C	G	A	G	G	A	A	T	C	C	C	T	T	G	T	A	A	G	G	G	C	G	A	G	T	C	A	T	C	A	A	C	T	C	G	T	C	C	T	G	A	A	T	A	C	G	T	C
SSU13B20	A	C	G	A	G	G	A	A	T	C	C	C	T	T	G	T	A	A	G	G	G	C	G	A	G	T	C	A	T	C	A	A	C	T	C	G	T	C	C	T	G	A	A	T	A	C	G	T	C
	1	1	1	1	1	1	1	1	1	1	1	1	1	1	1	1	1	1	1	1	1	1	1	1	1	1	1	1	1	1	1	1	1	1	1	1	1	1	1	1	1	1	1	1	1	1	1	1	1
	6	6	6	6	6	6	6	6	6	6	6	6	6	6	6	6	6	6	6	6	6	6	6	6	6	6	6	6	6	6	6	6	6	6	6	6	6	6	6	6	6	6	6	6	6	6	6	6	6
	0	0	0	0	0	0	0	0	0	1	1	1	1	1	1	1	1	1	1	2	2	2	2	2	2	2	2	2	2	3	3	3	3	3	3	3	3	3	3	4	4	4	4	4	4	4	4	4	4
	1	2	3	4	5	6	7	8	9	0	1	2	3	4	5	6	7	8	9	0	1	2	3	4	5	6	7	8	9	0	1	2	3	4	5	6	7	8	9	0	1	2	3	4	5	6	7	8	9
SSU1B1	G	A	A	A	A	C	C	G	G	G	G	A	T	T	G	T	T	G	G	C	C	T	G	A	C	G	G	C	T	C	-	-	-	-	T	C	G	G	G	T	C	G	T	C	T	A	G	C	C
SSU1B4	G	A	A	A	A	C	C	G	G	G	G	A	T	T	G	T	T	G	G	C	C	T	G	A	C	C	G	C	T	C	-	-	-	-	T	C	G	G	G	T	T	G	T	C	T	A	G	C	C
SSU1B5	G	A	A	A	A	C	C	G	G	G	G	A	T	T	G	T	T	G	G	C	C	T	G	A	C	G	G	C	T	C	-	-	-	-	T	C	G	G	G	T	C	G	T	C	T	A	G	T	C
SSU1B6	G	A	A	A	A	C	C	G	G	G	G	A	T	T	G	T	T	G	G	C	C	T	G	A	C	G	G	C	T	C	-	-	-	-	T	C	G	G	G	T	C	G	T	C	T	A	G	T	C
SSU1B8	G	A	A	A	A	C	C	G	G	G	G	A	T	T	G	A	T	G	G	C	C	T	A	A	C	G	A	C	T	C	-	-	T	T	C	G	G	G	G	T	C	C	G	C	T	G	G	C	C
SSU12A1	G	A	A	A	A	C	C	G	G	G	G	A	T	T	G	T	T	G	G	C	C	T	G	A	C	G	G	C	T	C	-	-	-	-	T	C	G	G	G	T	C	G	T	C	T	A	G	C	C
SSU12A2	G	A	A	A	A	C	C	G	G	G	G	A	T	T	G	T	T	G	G	C	C	T	G	A	C	G	G	C	T	C	-	-	-	-	T	C	G	G	G	T	C	G	T	C	T	A	G	C	C
SSU12A3	G	A	A	A	A	C	C	G	G	G	G	A	T	T	G	T	T	G	G	C	C	T	G	A	C	G	G	C	T	C	-	-	-	-	T	C	G	G	G	T	C	G	T	C	T	A	G	C	C
SSU12A4	G	A	A	A	A	C	C	G	G	G	G	A	T	T	G	A	T	G	G	C	C	T	A	A	C	G	A	C	T	C	-	-	T	T	C	G	G	G	G	T	C	C	G	C	T	G	G	C	C
SSU12A5	G	A	A	A	A	C	C	G	G	G	G	A	T	T	G	T	T	G	G	C	C	T	G	A	C	G	G	C	T	C	-	-	-	-	T	C	G	G	G	T	C	G	T	C	T	A	G	T	C
SSU12A6	G	A	A	A	A	C	C	G	G	G	G	A	T	T	G	T	T	G	G	C	C	T	G	A	C	C	G	C	T	C	-	-	-	-	T	C	G	G	G	T	T	G	T	C	T	A	G	C	C
SSU12A7	G	A	A	A	A	C	C	G	G	G	G	A	T	T	G	T	T	G	G	C	C	T	G	A	C	G	G	C	T	C	-	-	-	-	T	C	G	G	G	T	C	G	T	C	T	A	G	C	C
SSU12A8	G	A	A	A	A	C	C	G	G	G	G	A	T	T	G	T	T	G	G	C	C	T	G	A	C	G	G	C	T	C	-	-	-	-	T	C	G	G	G	T	C	G	T	C	T	A	G	C	C
SSU12A9	G	A	A	A	A	C	C	G	G	G	G	A	T	T	G	A	T	G	G	C	C	T	A	A	C	G	A	C	T	C	-	-	T	T	C	G	G	G	G	T	C	C	G	C	T	G	G	C	C
SSU12A10	G	A	A	A	A	C	C	G	G	G	G	A	T	T	G	A	T	G	G	C	C	T	A	A	C	G	A	C	T	C	-	-	T	T	C	G	G	G	G	T	C	C	G	C	T	G	G	C	C
SSU12A12	G	A	A	A	A	C	C	G	G	G	G	A	T	T	G	A	T	G	G	C	C	T	A	A	C	G	A	C	T	C	-	-	T	T	C	G	G	G	G	T	C	C	G	C	T	G	G	C	C
SSU12A13	G	A	A	A	A	C	C	G	G	G	G	A	T	T	G	T	T	G	G	C	C	T	G	A	C	G	G	C	T	C	-	-	-	-	T	C	G	G	G	T	C	G	T	C	T	A	G	C	C
SSU25A1	G	A	A	A	A	C	C	G	G	G	G	A	T	T	G	A	T	G	G	C	C	T	A	A	C	G	A	C	T	C	-	-	T	T	C	G	G	G	G	T	C	C	G	C	T	G	G	C	C
SSU25A4	G	A	A	A	A	C	C	G	G	G	G	A	T	T	G	A	T	G	G	C	C	T	A	A	C	G	A	C	T	C	-	-	T	T	C	G	G	G	G	T	C	C	G	C	T	G	G	C	C
SSU25A5	G	A	A	A	A	C	C	G	G	G	G	A	T	T	G	A	T	G	G	C	C	T	A	A	C	G	A	C	T	C	-	-	T	T	C	G	G	G	G	T	C	C	G	C	T	G	G	C	C
SSU25A6	G	A	A	A	A	C	C	G	G	G	G	A	T	T	G	A	T	G	G	C	C	T	A	A	C	G	G	C	T	C	C	A	T	A	C	G	G	G	G	C	C	C	G	C	T	G	G	C	C
SSU25A8	G	A	A	A	A	C	C	G	G	G	G	A	T	T	G	A	T	G	G	C	C	T	A	A	C	G	A	C	T	C	-	-	T	T	C	G	G	G	G	T	C	C	G	C	T	G	G	C	C
SSU25A10	G	A	A	A	A	C	T	G	G	G	G	A	T	T	G	A	T	G	G	C	C	T	A	A	C	G	A	C	T	T	-	-	T	T	C	G	G	G	G	T	C	C	G	C	T	G	G	C	C
SSU25A11	G	A	A	A	A	C	C	G	G	G	G	A	T	T	G	T	T	G	G	C	C	T	G	A	C	G	G	C	T	C	-	-	-	-	T	C	G	G	G	T	C	G	T	C	T	A	G	C	C
SSU25A12	G	A	A	A	A	C	C	G	G	G	G	A	T	T	G	T	T	G	G	C	C	T	G	A	C	G	G	C	T	C	-	-	-	-	T	C	G	G	G	T	C	G	T	C	T	A	G	T	C
SSU13B1	G	A	A	A	A	C	C	G	G	G	G	A	T	T	G	T	T	G	G	C	C	T	G	A	C	C	G	C	T	C	-	-	-	-	T	C	G	G	G	T	T	G	T	C	T	A	G	C	C
SSU13B2	G	A	A	A	A	C	C	G	G	G	G	A	T	T	G	T	T	G	G	C	C	T	G	A	C	G	G	C	T	C	-	-	-	-	T	C	G	G	G	T	C	G	T	C	T	A	G	C	C
SSU13B3	G	A	A	A	A	C	C	G	G	G	G	A	T	T	G	T	T	G	G	C	C	T	G	A	C	G	G	C	T	C	-	-	-	-	T	C	G	G	G	T	C	G	T	C	T	A	G	C	C
SSU13B4	G	A	A	A	A	C	C	G	G	G	G	A	T	T	G	T	T	G	G	C	C	T	G	A	C	G	G	C	T	C	-	-	-	-	T	C	G	G	G	T	C	G	T	C	T	A	G	C	C
SSU13B5	G	A	A	A	A	C	C	G	G	G	G	A	T	T	G	T	T	G	G	C	C	T	G	A	C	G	G	C	T	C	-	-	-	-	T	C	G	G	G	T	C	G	T	C	T	A	G	C	C
SSU13B6	G	A	A	A	A	C	C	G	G	G	G	A	T	T	G	T	T	G	G	C	C	T	G	A	C	G	G	C	T	C	-	-	-	-	T	C	G	G	G	T	C	G	T	C	T	A	G	C	C
SSU13B7	G	A	A	A	A	C	C	G	G	G	G	A	T	T	G	T	T	G	G	C	C	T	G	A	C	G	G	C	T	C	-	-	-	-	T	C	G	G	G	T	C	G	T	C	T	A	G	C	C
SSU13B9	G	A	A	A	A	C	C	G	G	G	G	A	T	T	G	T	T	G	G	C	C	T	G	A	C	G	G	C	T	C	-	-	-	-	T	C	G	G	G	T	C	G	T	C	T	A	G	C	C
SSU13B10	G	A	A	A	A	C	C	G	G	G	G	A	T	T	G	T	T	G	G	C	C	T	G	A	C	G	G	C	T	C	-	-	-	-	T	C	G	G	G	T	C	G	T	C	T	A	G	C	C
SSU13B11	G	A	A	A	A	C	C	G	G	G	G	A	T	T	G	T	T	G	G	C	C	T	G	A	C	G	G	C	T	C	-	-	-	-	T	C	G	G	G	T	C	G	T	C	T	A	G	C	C
SSU13B12	G	A	A	A	A	C	C	G	G	G	G	A	T	T	G	T	T	G	G	C	C	T	G	A	C	G	G	C	T	C	-	-	-	-	T	C	G	G	G	T	C	G	T	C	T	A	G	C	C
SSU13B13	G	A	A	A	A	C	C	G	G	G	G	A	T	T	G	T	T	G	G	C	C	T	G	A	C	C	G	C	T	C	-	-	-	-	T	C	G	G	G	T	T	G	T	C	T	A	G	C	C
SSU13B14	G	A	A	A	A	C	C	G	G	G	G	A	T	T	G	T	T	G	G	C	C	T	G	A	C	G	G	C	T	C	-	-	-	-	T	C	G	G	G	T	C	G	T	C	T	A	G	C	C
SSU13B15	G	A	A	A	A	C	C	G	G	G	G	A	T	T	G	T	T	G	G	C	C	T	G	A	C	G	G	C	T	C	-	-	-	-	T	C	G	G	G	T	C	G	T	C	T	A	G	C	C
SSU13B16	G	A	A	A	A	C	C	G	G	G	G	A	T	T	G	T	T	G	G	C	C	T	G	A	C	G	G	C	T	C	-	-	-	-	T	C	G	G	G	T	C	G	T	C	T	A	G	C	C
SSU13B17	G	A	A	A	A	C	C	G	G	G	G	A	T	T	G	T	T	G	G	C	C	T	G	A	C	G	G	C	T	C	-	-	-	-	T	C	G	G	G	T	C	G	T	C	T	A	G	C	C
SSU13B18	G	A	A	A	A	C	C	G	G	G	G	A	T	T	G	T	T	G	G	C	C	T	G	A	C	G	G	C	T	C	-	-	-	-	T	C	G	G	G	T	C	G	T	C	T	A	G	C	C
SSU13B19	G	A	A	A	A	C	C	G	G	G	G	A	T	T	G	T	T	G	G	C	C	T	G	A	C	G	G	C	T	C	-	-	-	-	T	C	G	G	G	T	C	G	T	C	T	A	G	C	C
SSU13B20	G	A	A	A	A	C	C	G	G	G	G	A	T	T	G	T	T	G	G	C	C	T	G	A	C	G	G	C	T	C	-	-	-	-	T	C	G	G	G	T	C	G	T	C	T	A	G	C	C
	1	1	1	1	1	1	1	1	1	1	1	1	1	1	1	1	1	1	1	1	1	1	1	1	1	1	1	1	1	1	1	1
	7	7	7	7	7	7	7	7	7	7	7	7	7	7	7	7	7	7	7	7	7	7	7	7	7	7	7	7	7	7	7	7
	0	0	0	0	0	0	0	0	0	1	1	1	1	1	1	1	1	1	1	2	2	2	2	2	2	2	2	2	2	3	3	3
	1	2	3	4	5	6	7	8	9	0	1	2	3	4	5	6	7	8	9	0	1	2	3	4	5	6	7	8	9	0	1	2
SSU1B1	A	G	G	T	A	G	C	T	G	T	A	G	G	T	G	A	A	C	C	T	G	C	A	G	A	T	G	-	A	T	C	A
SSU1B4	A	G	G	T	A	G	C	T	G	T	A	G	G	T	G	A	A	C	C	T	G	C	G	G	A	A	G	G	A	T	C	A
SSU1B5	A	G	G	T	A	G	C	T	G	T	A	G	G	T	G	A	A	C	C	T	G	C	A	G	C	A	G	G	A	T	C	A
SSU1B6	A	G	G	T	A	G	C	T	G	T	A	G	G	T	G	A	A	C	C	T	G	C	A	G	C	A	G	G	A	T	C	A
SSU1B8	A	G	G	T	A	G	C	T	G	T	A	G	G	T	G	A	A	C	C	T	G	C	A	G	A	T	G	-	A	T	C	A
SSU12A1	A	G	G	T	A	G	C	T	G	T	A	G	G	T	G	A	A	C	C	T	G	C	G	G	C	A	G	G	A	T	C	A
SSU12A2	A	G	G	T	A	G	C	T	G	T	A	G	G	T	G	A	A	C	C	T	G	C	A	G	A	A	G	G	A	T	C	A
SSU12A3	A	G	G	T	A	G	C	T	G	T	A	G	G	T	G	A	A	C	C	T	G	C	A	G	A	A	G	G	A	T	C	A
SSU12A4	A	G	G	T	A	G	C	T	G	T	A	G	G	T	G	A	A	C	C	T	G	C	A	G	A	A	G	G	A	T	C	A
SSU12A5	A	G	G	T	A	G	C	T	G	T	A	G	G	T	G	A	A	C	C	T	G	C	A	G	A	T	G	G	A	T	C	A
SSU12A6	A	G	G	T	A	G	C	T	G	T	A	G	G	T	G	A	A	C	C	T	G	C	A	G	A	T	G	G	A	T	C	A
SSU12A7	A	G	G	T	A	G	C	T	G	T	A	G	G	T	G	A	A	C	C	T	G	C	A	G	A	T	G	G	A	T	C	A
SSU12A8	A	G	G	T	A	G	C	T	G	T	A	G	G	T	G	A	A	C	C	T	G	C	A	G	A	A	G	G	A	T	C	A
SSU12A9	A	G	G	T	A	G	C	T	G	T	A	G	G	T	G	A	A	C	C	T	G	C	A	G	C	A	G	G	A	T	C	A
SSU12A10	A	G	G	T	A	G	C	T	G	T	A	G	G	T	G	A	A	C	C	T	G	C	G	G	A	T	G	G	A	T	C	A
SSU12A12	A	G	G	T	A	G	C	T	G	T	A	G	G	T	G	A	A	C	C	T	G	C	A	G	A	A	G	G	A	T	C	A
SSU12A13	A	G	G	T	A	G	C	T	G	T	A	G	G	T	G	A	A	C	C	T	G	C	G	G	C	A	G	G	A	T	C	A
SSU25A1	A	G	G	T	A	G	C	T	G	T	A	G	G	T	G	A	A	C	C	T	G	C	G	G	C	T	G	G	A	T	C	A
SSU25A4	A	G	G	T	A	G	C	T	G	T	A	G	G	T	G	A	A	C	C	T	G	C	G	G	A	A	G	G	A	T	C	A
SSU25A5	A	G	G	T	A	G	C	T	G	T	A	G	G	T	G	A	A	C	C	T	G	C	A	G	C	T	G	G	A	T	C	A
SSU25A6	A	G	G	T	A	G	C	T	G	T	A	G	G	T	G	A	A	C	C	T	G	C	A	G	A	A	G	G	A	T	C	A
SSU25A8	A	G	G	T	A	G	C	T	G	T	A	G	G	T	G	A	A	C	C	T	G	C	G	G	A	T	G	G	A	T	C	A
SSU25A10	A	G	G	T	A	G	C	T	G	T	A	G	G	T	G	A	A	C	C	T	G	C	A	G	A	A	G	G	A	T	C	A
SSU25A11	A	G	G	T	A	G	C	T	G	T	A	G	G	T	G	A	A	C	C	T	G	C	G	G	A	A	G	G	A	T	C	A
SSU25A12	A	G	G	T	A	G	C	T	G	T	A	G	G	T	G	A	A	C	C	T	G	C	A	G	A	A	G	G	A	T	C	A
SSU13B1	A	G	G	T	A	G	C	T	G	T	A	G	G	T	G	A	A	C	C	T	G	C	A	G	A	T	G	-	A	T	C	A
SSU13B2	A	G	G	T	A	G	C	T	G	T	A	G	G	T	G	A	A	C	C	T	G	C	A	G	A	A	G	G	A	T	C	A
SSU13B3	A	G	G	T	A	G	C	T	G	T	A	G	G	T	G	A	A	C	C	T	G	C	G	G	C	T	G	-	A	T	C	A
SSU13B4	A	G	G	T	A	G	C	T	G	T	A	G	G	T	G	A	A	C	C	T	G	C	G	G	C	A	G	G	A	T	C	A
SSU13B5	A	G	G	T	A	G	C	T	G	T	A	G	G	T	G	A	A	C	C	T	G	C	A	G	C	T	G	-	A	T	C	A
SSU13B6	A	G	G	T	A	G	C	T	G	T	A	G	G	T	G	A	A	C	C	T	G	C	A	G	A	T	G	G	A	T	C	A
SSU13B7	A	G	G	T	A	G	C	T	G	T	A	G	G	T	G	A	A	C	C	T	G	C	A	G	A	A	G	G	A	T	C	A
SSU13B9	A	G	G	T	A	G	C	T	G	T	A	G	G	T	G	A	A	C	C	T	G	C	G	G	C	A	G	G	A	T	C	A
SSU13B10	A	G	G	T	A	G	C	T	G	T	A	G	G	T	G	A	A	C	C	T	G	C	A	G	A	T	G	-	A	T	C	A
SSU13B11	A	G	G	T	A	G	C	T	G	T	A	G	G	T	G	A	A	C	C	T	G	C	A	G	C	T	G	-	A	T	C	A
SSU13B12	A	G	G	T	A	G	C	T	G	T	A	G	G	T	G	A	A	C	C	T	G	C	G	G	C	A	G	G	A	T	C	A
SSU13B13	A	G	G	T	A	G	C	T	G	T	A	G	G	T	G	A	A	C	C	T	G	C	A	G	A	A	G	G	A	T	C	A
SSU13B14	A	G	G	T	A	G	C	T	G	T	A	G	G	T	G	A	A	C	C	T	G	C	A	G	C	T	G	G	A	T	C	A
SSU13B15	A	G	G	T	A	G	C	T	G	T	A	G	G	T	G	A	A	C	C	T	G	C	A	G	C	A	G	G	A	T	C	A
SSU13B16	A	G	G	T	A	G	C	T	G	T	A	G	G	T	G	A	A	C	C	T	G	C	A	G	A	T	G	-	A	T	C	A
SSU13B17	A	G	G	T	A	G	C	T	G	T	A	G	G	T	G	A	A	C	C	T	G	C	A	G	A	A	G	G	A	T	C	A
SSU13B18	A	G	G	T	A	G	C	T	G	T	A	G	G	T	G	A	A	C	C	T	G	C	A	G	A	A	G	G	A	T	C	A
SSU13B19	A	G	G	T	A	G	C	T	G	T	A	G	G	T	G	A	A	C	C	T	G	C	G	G	A	A	G	G	A	T	C	A
SSU13B20	A	G	G	T	A	G	C	T	G	T	A	G	G	T	G	A	A	C	C	T	G	C	A	G	C	T	G	G	A	T	C	A
[truncated: 51 more columns]
