# Supplementary material for: Characterization of the Two Intra-Individual Sequence Variants in the 18S rRNA Gene in the Plant Parasitic Nematode, Rotylenchulus reniformis
Source: PLoS One. 2013 Apr 11;8(4):e60891. doi: 10.1371/journal.pone.0060891 (PMC3623918; doi:10.1371/journal.pone.0060891)
Supplement: Table S2 — Blast hits among RN_VAR1 and REPLIg genomic sequences. (XLSX) [file pone.0060891.s006.xlsx]

## Sheet: SUPPLEMENTARY TABLE 2
TABLE S2. BLAST HITS AMONG RN_VAR1 AND REPLIg GENOMIC SEQUENCES
RN_VAR1	REPLIG (Large-scale)	Percent ID	Align_Length	Mismatches	Gaps	Query start	Query end	Subject Start	Subject end	E-value	Bit Score
RN_VAR1	F4UY60S01AEP26	98.71	466	5	1	427	891	466	1	0	868
RN_VAR1	F4UY60S01AJTQ1	100	417	0	0	1108	1524	1	417	0	827
RN_VAR1	F4UY60S01AK8U9	99.48	381	0	2	1701	2080	406	27	0	724
RN_VAR1	F4UY60S01AX19U	100	385	0	0	712	1096	1	385	0	763
RN_VAR1	F4UY60S01B9A6C	97.18	354	5	3	1420	1770	1	352	2e-170	603
RN_VAR1	F4UY60S01BORTE	99.04	521	5	0	807	1327	521	1	0	993
RN_VAR1	F4UY60S01BVBSS	99.03	413	1	3	1241	1652	411	1	0	765
RN_VAR1	F4UY60S01CH1VF	99.81	525	0	1	1003	1526	525	1	0	1025
RN_VAR1	F4UY60S01CJHKG	97.18	354	8	1	1375	1728	352	1	3e-175	618
RN_VAR1	F4UY60S01CMVHQ	98.25	343	5	1	1109	1450	1	343	6e-177	624
RN_VAR1	F4UY60S01CUNO6	98.87	354	3	1	338	691	353	1	0	664
RN_VAR1	F4UY60S01D4MAV	98.02	455	7	2	439	891	455	1	0	819
RN_VAR1	F4UY60S01DRYZ0	98.3	471	8	0	522	992	471	1	0	870
RN_VAR1	F4UY60S01DZYU5	99.23	390	3	0	1456	1845	390	1	0	749
RN_VAR1	F4UY60S01E0PFY	99.68	309	1	0	1	309	309	1	5e-171	605
RN_VAR1	F4UY60S01E14RP	99.75	402	0	1	884	1284	1	402	0	781
RN_VAR1	F4UY60S01EBF57	99.18	367	1	2	293	659	84	448	0	688
RN_VAR1	F4UY60S01EGREE	100	363	0	0	1529	1891	363	1	0	720
RN_VAR1	F4UY60S01ENXVP	100	499	0	0	397	895	1	499	0	989
RN_VAR1	F4UY60S01EV4IM	99.33	446	1	2	206	650	1	445	0	844
RN_VAR1	F4UY60S01EWCN4	98.71	389	2	3	1601	1988	1	387	0	710
RN_VAR1	F4UY60S01EYNTB	97.8	454	10	0	587	1040	454	1	0	821
RN_VAR1	F4UY60S02F4HM2	97.73	484	5	4	202	681	19	500	0	844
RN_VAR1	F4UY60S02F7ONY	92.87	491	18	8	17	494	1	487	0	650
RN_VAR1	F4UY60S02FN47I	99.74	378	0	1	1514	1890	1	378	0	733
RN_VAR1	F4UY60S02FVW6T	99.1	444	2	2	1	444	36	477	0	833
RN_VAR1	F4UY60S02FY3FW	98.39	373	5	1	671	1043	1	372	0	684
RN_VAR1	F4UY60S02G2G4T	98.79	494	1	4	1361	1852	491	1	0	902
RN_VAR1	F4UY60S02GHM6M	99.12	454	1	3	202	655	18	468	0	844
RN_VAR1	F4UY60S02GMH5Z	99.7	331	0	1	949	1278	331	1	0	640
RN_VAR1	F4UY60S02GPETE	99.42	517	1	2	1566	2080	553	37	0	987
RN_VAR1	F4UY60S02H1QCR	98.91	457	1	3	1508	1960	457	1	0	844
RN_VAR1	F4UY60S02H26TP	100	432	0	0	1484	1915	1	432	0	856
RN_VAR1	F4UY60S02H73S0	97.03	101	1	2	1124	1223	370	469	6e-38	163
RN_VAR1	F4UY60S02H7E58	100	339	0	0	1428	1766	7	345	0	672
RN_VAR1	F4UY60S02HAW59	99.36	468	2	1	700	1166	468	1	0	896
RN_VAR1	F4UY60S02HH1OY	99.43	348	0	2	565	911	351	5	0	658
RN_VAR1	F4UY60S02HH4US	99.73	365	1	0	547	911	369	5	0	716
RN_VAR1	F4UY60S02HKL60	99.14	350	1	2	676	1025	1	348	0	654
RN_VAR1	F4UY60S02HL3IG	98.22	337	5	1	1136	1471	337	1	2e-173	613
RN_VAR1	F4UY60S02HLWVK	99.51	410	0	2	447	856	408	1	0	781
RN_VAR1	F4UY60S02HR4D6	99.19	371	0	3	626	993	371	1	0	688
RN_VAR1	F4UY60S02HS8RX	99.36	311	2	0	1146	1456	1	311	8e-170	601
RN_VAR1	F4UY60S02HT018	99.16	356	0	3	958	1312	485	132	0	658
RN_VAR1	F4UY60S02HT4HI	99.53	427	1	1	430	856	426	1	0	825
RN_VAR1	F4UY60S02HUBC4	100	335	0	0	610	944	1	335	0	664
RN_VAR1	F4UY60S02HVZON	97.97	394	3	4	1456	1844	9	402	0	688
RN_VAR1	F4UY60S02I38MH	98.18	440	5	3	444	882	438	1	0	789
RN_VAR1	F4UY60S02IDJSR	99.52	419	2	0	887	1305	419	1	0	815
RN_VAR1	F4UY60S02IPRT1	98.75	401	1	2	1192	1589	1	400	0	743
RN_VAR1	F4UY60S02IQB9I	99.73	365	1	0	1675	2039	365	1	0	716
RN_VAR1	F4UY60S02IVV92	99.17	360	1	2	1629	1986	1	360	0	674
RN_VAR1	F4UY60S02IWHGQ	99.61	518	0	2	499	1014	518	1	0	995
RN_VAR1	F4UY60S02JFHYF	99.4	335	2	0	1122	1456	354	20	0	648
RN_VAR1	F4UY60S02JKJ7L	99.71	339	1	0	163	501	339	1	0	664
RN_VAR1	F4UY60S02JNCXF	98.53	409	3	2	1673	2080	1	407	0	749
RN_VAR1	F97NYER01A6QKC	98.82	339	3	1	1743	2080	452	114	2e-179	632
RN_VAR1	F97NYER01AO5SK	98.38	493	1	6	1312	1801	489	1	0	868
RN_VAR1	F97NYER01AW60J	99.46	369	0	2	1591	1958	368	1	0	700
RN_VAR1	F97NYER01B6EHL	99.52	419	0	2	877	1294	1	418	0	799
RN_VAR1	F97NYER01B8ZBN	99.45	363	2	0	1094	1456	382	20	0	704
RN_VAR1	F97NYER01B9RZG	99.72	363	1	0	520	882	363	1	0	712
RN_VAR1	F97NYER01BCLHZ	97.87	375	1	4	755	1122	375	1	0	654
RN_VAR1	F97NYER01BM6KK	98.03	456	5	3	1629	2080	483	28	0	811
RN_VAR1	F97NYER01C6VR7	98.95	477	1	4	568	1042	475	1	0	876
RN_VAR1	F97NYER01C79SC	98.64	442	4	1	1641	2080	1	442	0	823
RN_VAR1	F97NYER01D2R0F	99.39	488	0	3	1556	2042	486	1	0	920
RN_VAR1	F97NYER01DH9U1	99.77	434	1	0	1534	1967	434	1	0	852
RN_VAR1	F97NYER01DNUNE	96.94	392	8	2	483	874	388	1	0	672
RN_VAR1	F97NYER01DSGN1	99.74	378	0	1	1276	1653	1	377	0	733
RN_VAR1	F97NYER01DVBNH	97.54	366	4	4	1364	1728	4	365	6e-177	624
RN_VAR1	F97NYER01DYU6D	98.68	454	2	4	305	756	1	452	0	821
RN_VAR1	F97NYER01EC318	100	335	0	0	610	944	1	335	0	664
RN_VAR1	F97NYER01EXDFX	98.45	388	6	0	1006	1393	388	1	0	722
RN_VAR1	F97NYER01EYDAU	100	328	0	0	1031	1358	1	328	0	650
RN_VAR1	F97NYER02FNBWG	98.99	396	3	1	1456	1850	12	407	0	745
RN_VAR1	F97NYER02FQ76M	99.29	424	2	1	564	986	424	1	0	809
RN_VAR1	F97NYER02G43B9	99.69	320	1	0	293	612	84	403	1e-177	626
RN_VAR1	F97NYER02GF85W	98.87	441	3	2	286	724	1	441	0	821
RN_VAR1	F97NYER02HE2Y0	99.74	382	0	1	1383	1764	381	1	0	741
RN_VAR1	F97NYER02HEDW8	97.97	345	5	2	1093	1436	344	1	2e-173	613
RN_VAR1	F97NYER02HUMLS	99.12	339	1	1	1132	1470	337	1	0	642
RN_VAR1	F97NYER02I9BV9	100	519	0	0	618	1136	1	519	0	1029
Average		98.9707	400.434	2.22892	1.55422						749.639
