# Supplementary material for: Characterization of the Two Intra-Individual Sequence Variants in the 18S rRNA Gene in the Plant Parasitic Nematode, Rotylenchulus reniformis
Source: PLoS One. 2013 Apr 11;8(4):e60891. doi: 10.1371/journal.pone.0060891 (PMC3623918; doi:10.1371/journal.pone.0060891)
Supplement: Table S3 — Blast hits among RN_VAR2 and REPLIg genomic sequences. (XLSX) [file pone.0060891.s007.xlsx]

## Sheet: Supplementary table 3
TABLE S3. BLAST HITS AMONG RN_VAR2 AND REPLIg GENOMIC SEQUENCES
RN_VAR2	REPLIG (Large-scale)	Percent ID	Align_Length	Mismatches	Gaps	Query start	Query end	Subject Start	Subject end	E-value	Bit Score
RV_VAR2	F4UY60S01A0058	98.85	435	0	5	1141	1574	1	431	0	783
RV_VAR2	F4UY60S01A06XS	99.56	458	1	1	839	1295	1	458	0	884
RV_VAR2	F4UY60S01A0H7I	99.54	431	0	1	972	1400	431	1	0	833
RV_VAR2	F4UY60S01A187K	99.58	480	1	1	682	1160	480	1	0	928
RV_VAR2	F4UY60S01A50DM	100	560	0	0	1082	1641	1	560	0	1110
RV_VAR2	F4UY60S01ADG54	99.21	382	0	3	1694	2074	521	142	0	710
RV_VAR2	F4UY60S01AFSU2	99.35	459	1	2	839	1295	1	459	0	870
RV_VAR2	F4UY60S01AG9NN	99.78	446	0	1	1036	1481	1	445	0	868
RV_VAR2	F4UY60S01AGHRR	100	371	0	0	1021	1391	371	1	0	735
RV_VAR2	F4UY60S01AGO2U	99.03	518	1	4	393	909	515	1	0	957
RV_VAR2	F4UY60S01AKHG4	100	434	0	0	466	899	434	1	0	860
RV_VAR2	F4UY60S01AMGPQ	99.03	412	4	0	292	703	412	1	0	787
RV_VAR2	F4UY60S01AMKDK	98.98	490	2	3	610	1096	490	1	0	908
RV_VAR2	F4UY60S01APZ83	99.2	497	1	3	747	1242	495	1	0	930
RV_VAR2	F4UY60S01AQN0M	98.57	491	6	1	295	785	490	1	0	912
RV_VAR2	F4UY60S01ARR3G	99.77	439	0	1	1134	1571	1	439	0	854
RV_VAR2	F4UY60S01AU5DM	99.74	392	0	1	410	800	1	392	0	761
RV_VAR2	F4UY60S01AVCGC	99.08	542	0	5	1198	1736	1	540	0	995
RV_VAR2	F4UY60S01AVM1J	99.58	478	0	2	1248	1724	1	477	0	916
RV_VAR2	F4UY60S01AVSVB	99.62	523	0	2	706	1227	1	522	0	1005
RV_VAR2	F4UY60S01AWZSF	98.43	508	0	8	1280	1783	1	504	0	880
RV_VAR2	F4UY60S01AX6XO	99.04	417	2	2	674	1089	416	1	0	781
RV_VAR2	F4UY60S01AZFT7	100	420	0	0	1189	1608	420	1	0	833
RV_VAR2	F4UY60S01B0G95	99.51	406	0	2	479	882	514	109	0	773
RV_VAR2	F4UY60S01B2H2K	99.23	522	1	3	714	1233	521	1	0	979
RV_VAR2	F4UY60S01B38SS	99.79	474	0	1	1186	1658	1	474	0	924
RV_VAR2	F4UY60S01BEC2X	98.89	451	5	0	281	731	451	1	0	856
RV_VAR2	F4UY60S01BFNHL	100	399	0	0	579	977	1	399	0	791
RV_VAR2	F4UY60S01BGMFA	98.94	376	1	3	1469	1843	1	374	0	690
RV_VAR2	F4UY60S01BIR1X	98.9	456	5	0	281	736	456	1	0	864
RV_VAR2	F4UY60S01BIU4C	100	403	0	0	462	864	403	1	0	799
RV_VAR2	F4UY60S01BLSQY	99.8	508	0	1	1100	1606	508	1	0	991
RV_VAR2	F4UY60S01BMZ1T	99.32	440	0	3	1264	1700	440	1	0	825
RV_VAR2	F4UY60S01BRPPD	98.33	480	4	3	1568	2045	1	478	0	870
RV_VAR2	F4UY60S01BRS5U	99.74	386	0	1	638	1022	386	1	0	749
RV_VAR2	F4UY60S01BSYJP	99.76	412	0	1	913	1323	1	412	0	801
RV_VAR2	F4UY60S01BSZ2T	98.82	424	1	3	1536	1957	422	1	0	779
RV_VAR2	F4UY60S01BUYYL	99.52	416	1	1	1451	1865	416	1	0	803
RV_VAR2	F4UY60S01BVZP1	98.67	450	4	2	348	797	1	448	0	829
RV_VAR2	F4UY60S01BWTPW	99.77	439	0	1	649	1086	439	1	0	854
RV_VAR2	F4UY60S01BYFC5	98.02	404	5	3	301	703	402	1	0	716
RV_VAR2	F4UY60S01C2W9X	98.83	513	6	0	296	808	513	1	0	969
RV_VAR2	F4UY60S01C3QS8	99.2	498	1	3	1119	1614	1	497	0	934
RV_VAR2	F4UY60S01C73E8	98.04	510	6	3	322	831	506	1	0	910
RV_VAR2	F4UY60S01C7955	99.01	403	0	4	1380	1780	1	401	0	735
RV_VAR2	F4UY60S01C9UYC	99.45	547	0	3	1131	1675	1	546	0	1037
RV_VAR2	F4UY60S01CB5II	99.19	492	1	3	1428	1916	492	1	0	920
RV_VAR2	F4UY60S01CJTFL	99.41	510	0	2	1450	1958	508	1	0	973
RV_VAR2	F4UY60S01CODNE	99.39	489	0	3	1387	1874	1	487	0	922
RV_VAR2	F4UY60S01CPX4C	98.77	405	0	5	895	1295	1	404	0	724
RV_VAR2	F4UY60S01CQOGF	99.61	513	1	1	450	961	1	513	0	993
RV_VAR2	F4UY60S01CRI79	100	477	0	0	1172	1648	477	1	0	946
RV_VAR2	F4UY60S01CW0H1	97.95	440	5	3	290	725	1	440	0	779
RV_VAR2	F4UY60S01CX8KJ	99.12	455	2	2	1621	2074	525	72	0	854
RV_VAR2	F4UY60S01D5NO5	99.19	369	2	1	96	463	1	369	0	700
RV_VAR2	F4UY60S01DCYSW	100	544	0	0	1119	1662	1	544	0	1078
RV_VAR2	F4UY60S01DFCQA	99.23	519	1	3	597	1113	1	518	0	973
RV_VAR2	F4UY60S01DFFGA	100	378	0	0	1697	2074	1	378	0	749
RV_VAR2	F4UY60S01DHSAK	98.81	504	2	4	913	1413	503	1	0	920
RV_VAR2	F4UY60S01DIK6A	99.35	463	2	1	818	1279	1	463	0	886
RV_VAR2	F4UY60S01DNNVW	99.75	406	0	1	1531	1935	1	406	0	789
RV_VAR2	F4UY60S01DUYS4	98.75	479	2	2	1600	2074	1	479	0	890
RV_VAR2	F4UY60S01DVKTU	98.83	513	6	0	296	808	513	1	0	969
RV_VAR2	F4UY60S01DZFZE	99.55	448	1	1	1257	1703	448	1	0	866
RV_VAR2	F4UY60S01EF7U1	98.92	370	4	0	281	650	138	507	0	702
RV_VAR2	F4UY60S01EJKXG	99.46	373	1	1	649	1020	4	376	0	716
RV_VAR2	F4UY60S01EJWLQ	100	415	0	0	1055	1469	415	1	0	823
RV_VAR2	F4UY60S01ELU7O	99.79	467	0	1	1609	2074	527	61	0	910
RV_VAR2	F4UY60S01EQ6GG	99.6	503	0	2	553	1054	502	1	0	965
RV_VAR2	F4UY60S01EQQSA	99.61	517	0	2	923	1437	517	1	0	993
RV_VAR2	F4UY60S01ERX85	99.51	406	0	2	1516	1919	406	1	0	773
RV_VAR2	F4UY60S02F0LR8	99.54	431	0	2	453	881	431	1	0	823
RV_VAR2	F4UY60S02F52WY	100	380	0	0	1217	1596	380	1	0	753
RV_VAR2	F4UY60S02F5G9V	99.07	429	4	0	281	709	429	1	0	819
RV_VAR2	F4UY60S02F78JV	99.53	424	0	2	952	1374	423	1	0	809
RV_VAR2	F4UY60S02F7HYT	98.95	381	4	0	281	661	21	401	0	724
RV_VAR2	F4UY60S02F8JJC	99.35	459	1	2	526	983	458	1	0	870
RV_VAR2	F4UY60S02FG4D9	100	350	0	0	1725	2074	1	350	0	694
RV_VAR2	F4UY60S02FHFYW	98.57	491	0	6	1353	1841	1	486	0	872
RV_VAR2	F4UY60S02FIAJE	99.56	453	1	1	1623	2074	1	453	0	874
RV_VAR2	F4UY60S02FIP1S	98.48	526	0	4	1402	1925	520	1	0	955
RV_VAR2	F4UY60S02FKHRB	100	453	0	0	1051	1503	1	453	0	898
RV_VAR2	F4UY60S02FKLW7	98.4	562	0	5	1278	1836	1	556	0	1011
RV_VAR2	F4UY60S02FM3DA	98.98	392	4	0	308	699	1	392	0	745
RV_VAR2	F4UY60S02FNVOH	99.11	451	1	3	639	1087	450	1	0	839
RV_VAR2	F4UY60S02FNYGH	98.49	464	0	7	781	1239	462	1	0	809
RV_VAR2	F4UY60S02FPCQ5	97.75	489	2	7	1592	2074	496	11	0	833
RV_VAR2	F4UY60S02FPUME	99.78	465	0	1	950	1413	1	465	0	906
RV_VAR2	F4UY60S02FR8VW	99.75	406	1	0	1006	1411	1	406	0	797
RV_VAR2	F4UY60S02FVQU0	99.26	537	0	4	1108	1643	1	534	0	1001
RV_VAR2	F4UY60S02FVVYC	99.28	418	1	2	923	1338	1	418	0	789
RV_VAR2	F4UY60S02FVW6T	99.1	444	2	2	1	444	36	477	0	833
RV_VAR2	F4UY60S02FWP5Z	99.79	467	0	1	1235	1700	467	1	0	910
RV_VAR2	F4UY60S02FXPPZ	99.75	403	0	1	1331	1732	1	403	0	783
RV_VAR2	F4UY60S02FYRPQ	98.98	490	2	3	1430	1917	489	1	0	910
RV_VAR2	F4UY60S02G3RRZ	98.84	431	4	1	281	711	58	487	0	807
RV_VAR2	F4UY60S02G6IY6	98.95	474	0	5	1471	1940	1	473	0	860
RV_VAR2	F4UY60S02G6V3S	99.56	456	1	1	668	1122	456	1	0	882
RV_VAR2	F4UY60S02G7B3R	98.38	493	4	4	738	1226	1	493	0	884
RV_VAR2	F4UY60S02GAJDF	99.8	504	0	1	826	1328	504	1	0	983
RV_VAR2	F4UY60S02GDM10	99.78	454	0	1	1298	1750	454	1	0	884
RV_VAR2	F4UY60S02GEDI9	99.77	432	1	0	1005	1436	1	432	0	848
RV_VAR2	F4UY60S02GFWAE	99.29	422	0	3	1353	1772	421	1	0	789
RV_VAR2	F4UY60S02GIYUB	99.78	459	0	1	1172	1629	459	1	0	894
RV_VAR2	F4UY60S02GMCLX	100	417	0	0	402	818	417	1	0	827
RV_VAR2	F4UY60S02GNCBI	99.77	433	0	1	1608	2039	1	433	0	842
RV_VAR2	F4UY60S02GO6WB	99.75	393	0	1	834	1225	393	1	0	763
RV_VAR2	F4UY60S02GORBZ	98.56	417	0	5	675	1086	1	416	0	741
RV_VAR2	F4UY60S02GQQK6	98.96	386	1	2	694	1078	384	1	0	720
RV_VAR2	F4UY60S02GYACU	99.57	466	0	2	1209	1672	1	466	0	892
RV_VAR2	F4UY60S02GZIIL	99.23	391	1	2	1686	2074	436	46	0	735
RV_VAR2	F4UY60S02GZR13	98.99	396	1	3	1545	1939	394	1	0	729
RV_VAR2	F4UY60S02GZYWN	98.65	446	3	3	812	1255	445	1	0	813
RV_VAR2	F4UY60S02H2EAR	99.51	409	0	2	1013	1420	1	408	0	779
RV_VAR2	F4UY60S02H2NG4	99.58	475	0	2	1601	2074	516	43	0	910
RV_VAR2	F4UY60S02H2WCQ	99.22	512	1	3	545	1054	511	1	0	961
RV_VAR2	F4UY60S02H33DX	100	346	0	0	1125	1470	346	1	0	686
RV_VAR2	F4UY60S02H5QY2	98.98	490	0	4	764	1252	486	1	0	902
RV_VAR2	F4UY60S02H73S0	97.03	101	1	2	1122	1221	370	469	6e-38	163
RV_VAR2	F4UY60S02H73S0	99.73	373	0	1	1426	1797	373	1	0	724
RV_VAR2	F4UY60S02HC2SG	98.39	560	2	3	1278	1836	1	554	0	1023
RV_VAR2	F4UY60S02HF9UG	99.48	383	0	2	1392	1772	383	1	0	728
RV_VAR2	F4UY60S02HFCGB	99.49	391	0	2	871	1260	40	429	0	743
RV_VAR2	F4UY60S02HFKBG	99.77	429	0	1	1307	1734	1	429	0	835
RV_VAR2	F4UY60S02HG7CJ	97.93	434	1	7	1319	1750	428	1	0	735
RV_VAR2	F4UY60S02HGN10	98.82	508	0	6	643	1145	1	507	0	912
RV_VAR2	F4UY60S02HH8ZG	98.57	421	0	6	531	948	1	418	0	739
RV_VAR2	F4UY60S02HJOH9	99.11	449	2	2	1628	2074	456	8	0	844
RV_VAR2	F4UY60S02HK7HN	98.82	423	1	3	1413	1834	420	1	0	777
RV_VAR2	F4UY60S02HLSDT	98.73	395	1	4	923	1315	1	393	0	712
RV_VAR2	F4UY60S02HNN7X	99.44	360	2	0	1715	2074	1	360	0	700
RV_VAR2	F4UY60S02HPB16	99.54	434	0	2	1610	2042	433	1	0	829
RV_VAR2	F4UY60S02HQ2L5	99.75	408	0	1	1668	2074	1	408	0	793
RV_VAR2	F4UY60S02HR1AK	98.04	408	6	1	281	688	406	1	0	739
RV_VAR2	F4UY60S02HUG25	99.03	414	2	2	824	1235	1	414	0	773
RV_VAR2	F4UY60S02HXSYR	98.63	438	1	5	921	1356	1	435	0	781
RV_VAR2	F4UY60S02I2N86	99.78	464	0	1	1348	1810	1	464	0	904
RV_VAR2	F4UY60S02I2SX6	100	349	0	0	1030	1378	1	349	0	692
RV_VAR2	F4UY60S02I71PG	99.32	439	0	2	1132	1567	13	451	0	833
RV_VAR2	F4UY60S02I9FP7	99.46	554	0	3	947	1497	6	559	0	1051
RV_VAR2	F4UY60S02IBWEV	99.22	384	1	2	912	1294	383	1	0	722
RV_VAR2	F4UY60S02IEEZZ	99.75	408	0	1	1366	1772	408	1	0	793
RV_VAR2	F4UY60S02IP4TT	99.56	458	0	2	678	1134	1	457	0	876
RV_VAR2	F4UY60S02IPMYV	98.86	439	1	4	668	1105	1	436	0	801
RV_VAR2	F4UY60S02IPWVI	98.69	458	4	2	356	811	1	458	0	844
RV_VAR2	F4UY60S02IS4O3	99.55	448	1	1	686	1132	1	448	0	866
RV_VAR2	F4UY60S02IS962	99.04	415	4	0	281	695	415	1	0	791
RV_VAR2	F4UY60S02ITHM8	99.2	499	0	4	689	1185	497	1	0	926
RV_VAR2	F4UY60S02ITPQ5	99.56	450	0	2	818	1266	449	1	0	860
RV_VAR2	F4UY60S02J3H8K	99.47	379	1	1	1697	2074	9	387	0	728
RV_VAR2	F4UY60S02J4RKB	98.62	434	0	5	825	1252	434	1	0	775
RV_VAR2	F4UY60S02JCUMU	99.58	479	0	2	434	911	478	1	0	918
RV_VAR2	F4UY60S02JEG1L	99.49	392	0	2	1542	1932	399	9	0	745
RV_VAR2	F4UY60S02JI766	98.74	478	2	4	719	1195	1	475	0	870
RV_VAR2	F4UY60S02JJHZQ	99.52	415	0	2	1145	1558	1	414	0	791
RV_VAR2	F4UY60S02JJXAI	99.48	386	0	2	408	791	1	386	0	733
RV_VAR2	F4UY60S02JRPQA	99.16	474	2	2	1603	2074	484	11	0	894
RV_VAR2	F4UY60S02JTSJP	99.52	421	0	2	462	881	420	1	0	803
RV_VAR2	F97NYER01A1NDW	99.33	449	1	2	1061	1508	448	1	0	852
RV_VAR2	F97NYER01AFRTT	99.19	369	0	3	872	1238	368	1	0	684
RV_VAR2	F97NYER01AJ8EI	99.46	373	0	2	1426	1797	372	1	0	708
RV_VAR2	F97NYER01ALW3K	99.59	486	0	2	1146	1631	1	484	0	932
RV_VAR2	F97NYER01AOJ2J	98.95	478	2	3	1430	1904	1	478	0	886
RV_VAR2	F97NYER01APGGE	99.08	434	0	4	1058	1489	434	3	0	797
RV_VAR2	F97NYER01AXPDU	99.72	354	1	0	1721	2074	1	354	0	694
RV_VAR2	F97NYER01AZ7Y6	99.24	397	0	3	1586	1981	395	1	0	739
RV_VAR2	F97NYER01B0ACD	99.37	478	1	2	724	1200	1	477	0	908
RV_VAR2	F97NYER01B0SSL	99.38	487	1	2	1151	1637	1	485	0	928
RV_VAR2	F97NYER01B5ZPA	99.01	405	2	2	1642	2045	404	1	0	759
RV_VAR2	F97NYER01BATDH	98.81	506	0	2	1278	1782	1	501	0	948
RV_VAR2	F97NYER01BBFIZ	99.11	450	4	0	333	782	450	1	0	860
RV_VAR2	F97NYER01BBPIU	98.62	435	4	2	354	786	2	436	0	801
RV_VAR2	F97NYER01BBYKV	99.59	487	1	1	568	1053	487	1	0	944
RV_VAR2	F97NYER01BD325	98.83	511	1	4	1412	1919	509	1	0	936
RV_VAR2	F97NYER01BDTDQ	99.52	421	0	2	1395	1813	421	1	0	803
RV_VAR2	F97NYER01BEXYR	99.53	424	1	1	1005	1428	1	423	0	817
RV_VAR2	F97NYER01BGXDO	99.18	367	1	2	1543	1907	367	1	0	688
RV_VAR2	F97NYER01BH4CW	99.72	354	1	0	1721	2074	1	354	0	694
RV_VAR2	F97NYER01BJM69	100	512	0	0	469	980	1	512	0	1015
RV_VAR2	F97NYER01BO3IM	99.29	420	0	3	1475	1891	420	1	0	785
RV_VAR2	F97NYER01BPK15	99.79	469	0	1	1209	1676	1	469	0	914
RV_VAR2	F97NYER01BRWYJ	98.43	447	5	2	281	726	446	1	0	815
RV_VAR2	F97NYER01BSLRD	100	461	0	0	1142	1602	1	461	0	914
RV_VAR2	F97NYER01BZZQG	98.98	391	1	3	737	1124	391	1	0	720
RV_VAR2	F97NYER01C08GB	99.74	380	0	1	783	1161	1	380	0	737
RV_VAR2	F97NYER01C1M80	98.45	451	2	5	1326	1774	448	1	0	799
RV_VAR2	F97NYER01C9M43	99.36	470	1	2	1549	2016	1	470	0	892
RV_VAR2	F97NYER01CA6JF	99.2	376	0	3	1699	2074	469	97	0	698
RV_VAR2	F97NYER01CAZ4F	99.49	390	0	2	1553	1940	390	1	0	741
RV_VAR2	F97NYER01CCQQP	99.36	468	1	2	1609	2074	1	468	0	888
RV_VAR2	F97NYER01CH8E4	99.39	489	0	3	1051	1538	1	487	0	922
RV_VAR2	F97NYER01CH9P4	98.81	505	4	2	310	813	504	1	0	938
RV_VAR2	F97NYER01CJH6A	98.66	447	1	3	690	1135	443	1	0	819
RV_VAR2	F97NYER01CM2WJ	99.03	516	0	5	657	1168	1	515	0	944
RV_VAR2	F97NYER01CMFYF	99.4	496	1	2	524	1017	496	1	0	946
RV_VAR2	F97NYER01CP6WN	99.52	416	0	2	1477	1890	1	416	0	793
RV_VAR2	F97NYER01CSW8H	99.75	403	0	1	1217	1618	1	403	0	783
RV_VAR2	F97NYER01CUD3Z	99.19	494	0	4	984	1474	493	1	0	916
RV_VAR2	F97NYER01CUIFQ	99.72	356	0	1	416	770	1	356	0	690
RV_VAR2	F97NYER01D1BS7	99.72	351	0	1	1447	1796	351	1	0	680
RV_VAR2	F97NYER01D2ANU	99.01	405	3	1	715	1119	1	404	0	763
RV_VAR2	F97NYER01D35ZB	99.77	438	0	1	916	1352	1	438	0	852
RV_VAR2	F97NYER01D5IQ7	99.14	464	1	3	921	1382	1	463	0	864
RV_VAR2	F97NYER01D5XAD	99.19	494	1	3	847	1338	493	1	0	924
RV_VAR2	F97NYER01D6MM3	99.74	384	0	1	1639	2021	384	1	0	745
RV_VAR2	F97NYER01DCQY3	99.72	354	1	0	1721	2074	1	354	0	694
RV_VAR2	F97NYER01DFCKK	99.54	437	0	2	1254	1689	1	436	0	835
RV_VAR2	F97NYER01DHLJL	98.91	368	3	1	1029	1396	1	367	0	690
RV_VAR2	F97NYER01DM3ZK	98.8	418	0	5	1498	1911	417	1	0	749
RV_VAR2	F97NYER01DMM2P	99.75	401	0	1	834	1233	401	1	0	779
RV_VAR2	F97NYER01DOIYU	98.13	536	5	5	1362	1892	2	537	0	946
RV_VAR2	F97NYER01DSOHP	99.73	369	0	1	802	1169	1	369	0	716
RV_VAR2	F97NYER01DZ9IJ	98.99	493	2	3	657	1148	1	491	0	914
RV_VAR2	F97NYER01EDI31	98.78	411	0	5	478	883	432	22	0	735
RV_VAR2	F97NYER01EF3JE	98.24	454	7	1	316	768	1	454	0	829
RV_VAR2	F97NYER01EHXON	99.52	421	1	1	923	1342	1	421	0	811
RV_VAR2	F97NYER01EL68O	99.74	381	0	1	1275	1654	1	381	0	739
RV_VAR2	F97NYER01ELLPS	99.05	422	0	4	1260	1679	420	1	0	773
RV_VAR2	F97NYER01EO7NV	98.82	422	1	4	921	1339	1	421	0	765
RV_VAR2	F97NYER01EQ4FA	98.77	489	1	5	1238	1725	1	485	0	884
RV_VAR2	F97NYER01ERLIU	99.21	382	0	3	489	869	1	380	0	710
RV_VAR2	F97NYER02FLCGR	98.55	413	3	3	908	1318	412	1	0	747
RV_VAR2	F97NYER02H0QDE	98.41	377	4	2	317	692	376	1	0	686
RV_VAR2	F97NYER02H5UXX	97.82	458	2	2	599	1048	1	458	0	827
RV_VAR2	F97NYER02H7TYL	99.56	450	0	2	1626	2074	1	449	0	860
RV_VAR2	F97NYER02HFEDJ	99.15	473	0	4	1298	1769	470	1	0	874
RV_VAR2	F97NYER02HLAU7	98.76	403	2	3	1509	1908	1	403	0	735
RV_VAR2	F97NYER02HU9CJ	99.79	481	0	1	725	1204	481	1	0	938
RV_VAR2	F97NYER02I43GE	99.79	485	1	0	522	1006	492	8	0	954
RV_VAR2	F97NYER02I5FL2	98.84	517	1	5	540	1054	514	1	0	940
RV_VAR2	F97NYER02IO5JH	99.24	393	2	1	1433	1824	1	393	0	747
RV_VAR2	F97NYER02IZL40	99.55	448	1	1	848	1294	1	448	0	864
RV_VAR2	F97NYER02J0HWQ	99.59	491	0	2	1005	1494	490	1	0	942
RV_VAR2	F97NYER02J24T5	99.02	407	4	0	281	687	407	1	0	775
RV_VAR2	F97NYER02JLGW2	98.62	436	5	1	335	770	435	1	0	811
RV_VAR2	F97NYER02JQGAE	99.33	448	1	2	655	1100	78	525	0	850
Average		99.2483	441.398	1.07203	2.07627						832.792
