# Supplementary material for: Characterization of the Two Intra-Individual Sequence Variants in the 18S rRNA Gene in the Plant Parasitic Nematode, Rotylenchulus reniformis
Source: PLoS One. 2013 Apr 11;8(4):e60891. doi: 10.1371/journal.pone.0060891 (PMC3623918; doi:10.1371/journal.pone.0060891)
Supplement: Table S4 — Blast hits among RN_VAR1 and RN ESTs (XLSX) [file pone.0060891.s008.xlsx]

## Sheet: Supplementary table 4
TABLE S4. BLAST HITS AMONG RN_VAR1 AND RN ESTs
RN_VAR1	RN_ESTs	Percent ID	Align_Length	Mismatches	Gap Opening	Q start	Q_end	S_Start	S_end	E-value	Bit Score
RN_VAR1	138523_3928_1789	99.49	197	1	0	1	197	40	236	8e-106	383
RN_VAR1	131485_2269_3425	98.56	208	2	1	1	207	208	1	3e-105	381
RN_VAR1	126784_2660_3595	93.93	247	13	1	3	249	245	1	2e-100	365
RN_VAR1	127893_3411_1675	99.61	254	1	0	47	300	1	254	7e-140	496
RN_VAR1	101189_2593_0676	93.93	247	12	2	64	310	9	252	4e-98	357
RN_VAR1	171582_2503_0227	100	238	0	0	76	313	249	12	1e-132	472
RN_VAR1	059169_3455_0433	94.96	258	11	1	83	340	1	256	8e-112	402
RN_VAR1	100835_2423_2156	99.11	225	2	0	88	312	1	225	4e-120	430
RN_VAR1	023052_2684_1766	94.42	251	12	1	88	338	249	1	3e-105	381
RN_VAR1	015069_2690_3504	94.86	253	11	1	92	344	251	1	8e-109	392
RN_VAR1	026555_2726_3694	93.8	258	14	1	102	359	256	1	1e-104	379
RN_VAR1	056908_2739_2648	94.51	255	11	2	103	356	7	259	3e-105	381
RN_VAR1	006658_2288_1082	100	250	0	0	105	354	1	250	7e-140	496
RN_VAR1	148801_3257_2628	94.16	257	13	1	107	363	1	255	2e-106	385
RN_VAR1	009401_2694_3091	94.23	260	13	1	163	422	258	1	3e-108	391
RN_VAR1	131449_2460_1377	94.38	249	12	1	163	411	8	254	5e-104	377
RN_VAR1	105970_2347_0608	95.24	252	10	1	176	427	250	1	1e-110	398
RN_VAR1	121804_3746_1956	94.9	255	11	1	176	430	4	256	5e-110	396
RN_VAR1	129473_3545_0602	94.47	253	12	1	187	439	261	11	2e-106	385
RN_VAR1	156191_3609_0348	96.4	250	9	0	209	458	11	260	2e-118	424
RN_VAR1	025339_2753_2542	95.83	240	9	1	209	448	250	12	1e-107	389
RN_VAR1	150642_3845_2808	96.35	219	8	0	211	429	1	219	3e-102	371
RN_VAR1	124290_2835_1739	96.68	241	8	0	220	460	250	10	2e-115	414
RN_VAR1	075492_2677_2850	96.05	228	9	0	233	460	1	228	3e-105	381
RN_VAR1	123118_3388_2895	93.46	260	17	0	237	496	260	1	3e-105	381
RN_VAR1	113368_2533_2483	93.7	270	16	1	252	520	270	1	8e-109	392
RN_VAR1	143763_2479_0384	93.63	267	17	0	256	522	1	267	2e-109	394
RN_VAR1	101152_2436_0633	93.87	261	16	0	262	522	1	261	3e-108	391
RN_VAR1	146680_3499_0624	92.7	274	18	2	269	540	1	274	1e-101	369
RN_VAR1	140432_3357_2764	93.61	266	17	0	276	541	1	266	8e-109	392
RN_VAR1	095212_2430_3481	98.85	260	3	0	277	536	3	262	1e-138	492
RN_VAR1	146812_3580_1111	93	257	17	1	279	535	1	256	1e-98	359
RN_VAR1	017983_2318_0732	92.8	264	19	0	287	550	1	264	7e-103	373
RN_VAR1	088750_2461_0411	92.86	266	17	2	288	551	1	266	3e-99	361
RN_VAR1	063924_3792_0753	93.68	269	17	0	295	563	1	269	1e-110	398
RN_VAR1	081100_2217_2256	92.83	265	18	1	300	563	265	1	5e-101	367
RN_VAR1	128382_2333_0868	93.63	267	17	0	306	572	1	267	2e-109	394
RN_VAR1	068412_2395_2316	92.89	253	18	0	306	558	2	254	1e-98	359
RN_VAR1	088139_2226_0351	93.05	259	18	0	307	565	259	1	3e-102	371
RN_VAR1	152555_3363_3459	92.88	267	16	3	307	570	267	1	2e-97	355
RN_VAR1	043775_2823_2320	93.36	256	17	0	310	565	1	256	2e-103	375
RN_VAR1	167643_2342_0910	93.33	270	16	1	333	600	1	270	5e-107	387
RN_VAR1	175154_3184_2545	97.26	219	5	1	345	562	219	1	1e-104	379
RN_VAR1	066319_2661_0165	94.36	266	15	0	348	613	1	266	1e-113	408
RN_VAR1	133683_3229_2227	93.23	266	17	1	350	614	1	266	5e-104	377
RN_VAR1	145947_2337_3555	94.12	255	15	0	360	614	1	255	5e-107	387
RN_VAR1	161414_3374_2040	93.65	252	15	1	364	614	9	260	2e-100	365
RN_VAR1	134136_2208_0567	94.72	246	13	0	369	614	8	253	2e-106	385
RN_VAR1	130088_2173_1755	94.42	233	13	0	372	604	233	1	1e-98	359
RN_VAR1	133420_3620_0391	95.24	231	11	0	391	621	252	22	3e-102	371
RN_VAR1	169277_2492_0279	99.02	204	2	0	454	657	9	212	1e-107	389
RN_VAR1	027619_2418_3001	99.55	222	1	0	463	684	222	1	2e-121	434
RN_VAR1	165343_2524_0141	96.77	248	7	1	531	777	1	248	4e-117	420
RN_VAR1	076031_2650_2378	98.66	224	2	1	532	754	224	1	9e-115	412
RN_VAR1	037705_2567_1048	99.62	260	1	0	612	871	1	260	2e-143	507
RN_VAR1	162765_2401_3221	98.79	248	2	1	638	884	1	248	4e-129	460
RN_VAR1	146558_2618_0557	99.24	262	2	0	641	902	1	262	3e-142	504
RN_VAR1	076484_3668_0534	95.35	258	11	1	648	904	258	1	1e-113	408
RN_VAR1	091340_2661_0544	99.62	264	0	1	658	920	264	1	2e-143	507
RN_VAR1	048560_2189_1233	99.62	264	0	1	658	920	264	1	2e-143	507
RN_VAR1	125666_3390_1166	98.87	266	0	3	658	921	265	1	4e-135	480
RN_VAR1	002838_2815_1935	96.56	262	8	1	663	923	262	1	4e-123	440
RN_VAR1	108954_2384_0992	95.7	256	10	1	663	917	256	1	9e-115	412
RN_VAR1	009483_2904_0235	96.25	240	8	1	663	901	240	1	5e-110	396
RN_VAR1	146013_3366_0690	95.89	219	8	1	663	880	219	1	2e-97	355
RN_VAR1	151827_2601_0076	96.33	245	9	0	671	915	245	1	2e-115	414
RN_VAR1	050091_2608_0214	95.93	246	10	0	671	916	12	257	1e-113	408
RN_VAR1	021169_2459_1858	96.62	237	8	0	671	907	237	1	5e-113	406
RN_VAR1	014189_2573_2082	96.58	234	8	0	671	904	234	1	3e-111	400
RN_VAR1	155498_3432_2077	95.85	241	9	1	671	910	30	270	3e-108	391
RN_VAR1	157887_3193_2772	98.46	260	3	1	672	931	259	1	2e-134	478
RN_VAR1	134211_2463_3199	96.4	222	7	1	674	895	221	1	1e-101	369
RN_VAR1	096595_2306_3424	97.28	257	7	0	683	939	8	264	3e-127	454
RN_VAR1	119686_3812_2502	96.86	255	8	0	688	942	8	262	1e-123	442
RN_VAR1	156534_3322_2531	96.62	237	7	1	688	923	35	271	1e-110	398
RN_VAR1	006640_2884_2053	98.09	262	5	0	694	955	1	262	4e-135	480
RN_VAR1	137952_3482_0810	98.08	261	5	0	694	954	261	1	2e-134	478
RN_VAR1	016261_2628_1559	97.73	264	6	0	694	957	4	267	7e-134	476
RN_VAR1	086107_2644_2657	98.07	259	5	0	694	952	5	263	3e-133	474
RN_VAR1	125740_2504_2820	97.68	259	5	1	694	952	5	262	2e-128	458
RN_VAR1	140944_2794_3645	97.94	243	5	0	695	937	243	1	1e-123	442
RN_VAR1	074652_3485_1557	98.8	251	3	0	711	961	9	259	3e-133	474
RN_VAR1	145495_3403_0885	99.62	260	1	0	721	980	1	260	2e-143	507
RN_VAR1	141086_3279_1389	98.84	259	1	2	721	977	1	259	3e-133	474
RN_VAR1	037996_2819_3179	100	255	0	0	725	979	1	255	8e-143	505
RN_VAR1	089190_2756_1207	99.6	250	1	0	725	974	250	1	2e-137	488
RN_VAR1	134415_2569_1236	99.59	244	0	1	725	968	243	1	2e-131	468
RN_VAR1	152722_3273_1690	100	210	0	0	725	934	14	223	6e-116	416
RN_VAR1	161901_2935_0530	99.5	201	1	0	725	925	4	204	3e-108	391
RN_VAR1	158308_2240_1632	99.5	201	1	0	725	925	5	205	3e-108	391
RN_VAR1	129311_3257_3372	100	190	0	0	725	914	88	277	5e-104	377
RN_VAR1	010867_2868_3419	99.6	252	1	0	728	979	1	252	1e-138	492
RN_VAR1	105773_2226_0855	99.61	256	1	0	730	985	256	1	5e-141	500
RN_VAR1	043385_2430_0417	100	257	0	0	733	989	1	257	5e-144	509
RN_VAR1	119111_3723_2693	99.22	255	1	1	734	987	255	1	1e-135	482
RN_VAR1	123035_3274_1758	98.44	257	1	3	734	987	257	1	3e-127	454
RN_VAR1	128602_3414_1510	99.61	256	0	1	735	989	1	256	1e-138	492
RN_VAR1	148520_2619_2057	99.6	250	1	0	744	993	250	1	2e-137	488
RN_VAR1	112328_2384_3464	99.6	252	0	1	744	995	251	1	3e-136	484
RN_VAR1	156853_2620_1179	99.62	260	1	0	746	1005	262	3	2e-143	507
RN_VAR1	121260_2256_2733	100	248	0	0	746	993	256	9	1e-138	492
RN_VAR1	168549_2629_3021	99.14	233	0	2	746	977	1	232	4e-120	430
RN_VAR1	118895_2682_2401	99.21	252	1	1	747	998	1	251	7e-134	476
RN_VAR1	035468_2232_3279	100	264	0	0	748	1011	1	264	3e-148	523
RN_VAR1	135632_3252_3713	100	256	0	0	748	1003	260	5	2e-143	507
RN_VAR1	105699_3350_1134	100	256	0	0	748	1003	260	5	2e-143	507
RN_VAR1	074223_3675_2517	98.48	264	2	1	748	1009	264	1	7e-137	486
RN_VAR1	134714_3636_0240	98.86	264	1	2	748	1009	264	1	3e-136	484
RN_VAR1	039855_2869_3789	99.1	223	1	1	749	970	1	223	1e-116	418
RN_VAR1	085984_2545_2333	99.62	261	1	0	750	1010	1	261	5e-144	509
RN_VAR1	140815_3401_0162	99.61	257	1	0	755	1011	8	264	1e-141	502
RN_VAR1	142785_2794_1216	98.74	238	1	2	757	993	237	1	9e-121	432
RN_VAR1	046845_2999_2449	99.23	261	2	0	759	1019	261	1	3e-142	504
RN_VAR1	096804_2933_2681	99.61	257	0	1	761	1017	256	1	3e-139	494
RN_VAR1	184470_2608_1980	99.61	257	1	0	762	1018	1	257	1e-141	502
RN_VAR1	137853_2632_1974	98.78	246	1	1	762	1005	1	246	2e-128	458
RN_VAR1	170705_2568_3065	99.12	228	1	1	762	988	1	228	1e-119	428
RN_VAR1	166446_2894_1289	98.33	240	1	3	762	999	1	239	4e-117	420
RN_VAR1	010222_2966_0507	92.16	268	21	0	763	1030	4	271	2e-100	365
RN_VAR1	175612_2267_3292	99.6	250	0	1	769	1017	250	1	4e-135	480
RN_VAR1	174728_2550_3572	98.29	234	1	3	769	1000	233	1	3e-114	410
RN_VAR1	130636_2392_0421	99.62	261	1	0	770	1030	265	5	5e-144	509
RN_VAR1	005909_2325_2181	98.85	261	2	1	770	1030	265	6	7e-137	486
RN_VAR1	059875_2376_1990	99.21	252	2	0	779	1030	1	252	3e-136	484
RN_VAR1	096468_2817_2387	98.74	239	1	2	781	1017	269	31	2e-121	434
RN_VAR1	135011_3404_0400	99.2	249	2	0	782	1030	267	19	4e-135	480
RN_VAR1	164914_2292_1925	99.2	250	1	1	782	1030	265	16	1e-132	472
RN_VAR1	077338_2644_2319	100	243	0	0	788	1030	4	246	1e-135	482
RN_VAR1	016898_2750_1962	97.79	271	5	1	793	1062	271	1	1e-135	482
RN_VAR1	106530_2932_1850	99.08	218	1	1	800	1017	217	1	3e-114	410
RN_VAR1	138397_2385_3090	97.87	282	5	1	811	1091	284	3	3e-142	504
RN_VAR1	153956_3494_1650	97.56	287	5	2	811	1095	287	1	2e-140	498
RN_VAR1	159410_2612_1884	99.04	209	2	0	822	1030	1	209	1e-110	398
RN_VAR1	083144_2603_0861	99.64	277	0	1	829	1104	277	1	3e-151	533
RN_VAR1	140137_3651_2632	97.81	274	5	1	832	1104	1	274	2e-137	488
RN_VAR1	125794_2535_0700	97.86	280	5	1	835	1113	281	2	5e-141	500
RN_VAR1	146581_2187_1215	96.74	276	4	3	836	1106	280	5	6e-128	456
RN_VAR1	124123_3250_2807	97.04	270	5	3	838	1106	1	268	2e-125	448
RN_VAR1	094660_2600_3354	98.88	267	0	3	841	1104	267	1	1e-135	482
RN_VAR1	071484_2210_2298	97.15	281	5	3	841	1120	1	279	4e-132	470
RN_VAR1	072247_2393_2791	97.88	283	5	1	848	1129	283	1	8e-143	505
RN_VAR1	144070_3861_1428	97.51	281	6	1	868	1147	281	1	3e-139	494
RN_VAR1	070883_3861_1367	97.87	282	5	1	869	1149	282	1	3e-142	504
RN_VAR1	128483_2552_1765	93.36	256	14	1	875	1127	256	1	1e-101	369
RN_VAR1	002674_2938_1872	97.51	281	5	2	879	1157	281	1	7e-137	486
RN_VAR1	001419_2696_0150	97.33	262	6	1	883	1143	1	262	6e-128	456
RN_VAR1	127660_3687_0430	96.48	284	7	3	892	1172	284	1	4e-129	460
RN_VAR1	087337_2373_1867	97.87	282	5	1	897	1177	282	1	3e-142	504
RN_VAR1	151013_3493_1074	97.01	268	6	2	931	1196	268	1	1e-126	452
RN_VAR1	173131_2834_0670	96.83	252	6	1	931	1180	1	252	4e-120	430
RN_VAR1	100563_2307_1450	97.25	291	6	2	935	1224	1	290	2e-140	498
RN_VAR1	085092_3380_0405	97.95	292	5	1	945	1235	292	1	3e-148	523
RN_VAR1	122538_3521_1583	94.53	256	11	1	959	1211	1	256	8e-109	392
RN_VAR1	101259_3536_1991	96.91	291	7	2	963	1251	291	1	5e-138	490
RN_VAR1	015170_2918_2960	97.18	213	5	1	968	1179	28	240	5e-101	367
RN_VAR1	077851_2711_3245	97.54	285	6	1	969	1252	1	285	1e-141	502
RN_VAR1	093728_2489_3006	97.55	286	6	1	978	1262	1	286	3e-142	504
RN_VAR1	163956_3244_0424	98.1	211	2	2	985	1194	47	256	3e-102	371
RN_VAR1	062023_2562_1842	97.78	270	5	1	989	1257	1	270	4e-135	480
RN_VAR1	113499_2775_0400	97.19	285	6	2	1000	1282	1	285	7e-137	486
RN_VAR1	116305_3963_1189	96.26	294	6	4	1002	1290	294	1	7e-131	466
RN_VAR1	009112_2993_0579	97.23	289	6	2	1005	1292	1	288	3e-139	494
RN_VAR1	103327_3281_0706	97.08	240	6	1	1011	1249	240	1	9e-115	412
RN_VAR1	039864_2892_2818	97.26	292	5	3	1014	1302	1	292	1e-138	492
RN_VAR1	049916_2447_3332	99.63	269	0	1	1035	1303	1	268	2e-146	517
RN_VAR1	116729_3509_1807	98.94	282	1	2	1041	1322	280	1	5e-147	519
RN_VAR1	151131_3901_0351	98.99	199	2	0	1047	1245	206	8	1e-104	379
RN_VAR1	130680_3377_3375	98.95	287	0	2	1048	1331	292	6	1e-150	531
RN_VAR1	062963_2634_1527	98.92	279	0	2	1050	1326	278	1	8e-146	515
RN_VAR1	116728_3347_0773	99.13	230	0	2	1051	1278	22	251	2e-118	424
RN_VAR1	064299_2547_0838	99.64	275	1	0	1057	1331	2	276	2e-152	537
RN_VAR1	140678_2944_0272	99.61	256	1	0	1058	1313	256	1	5e-141	500
RN_VAR1	144362_2642_1573	98.59	284	2	2	1060	1342	1	283	8e-146	515
RN_VAR1	071399_2582_0226	100	30	0	0	1060	1089	30	1	1e-08	60
RN_VAR1	117622_2743_2523	100	31	0	0	1060	1090	31	1	4e-09	61.9
RN_VAR1	080296_2942_0718	100	31	0	0	1060	1090	31	1	4e-09	61.9
RN_VAR1	050131_2878_2488	97.27	220	5	1	1060	1278	3	222	3e-105	381
RN_VAR1	001627_2420_0909	97.83	277	3	3	1071	1347	1	274	2e-134	478
RN_VAR1	084701_2235_0499	99.54	218	1	0	1086	1303	218	1	2e-118	424
RN_VAR1	151999_2172_2193	99.48	192	0	1	1086	1276	88	279	2e-100	365
RN_VAR1	134273_3532_3816	100	189	0	0	1090	1278	81	269	2e-103	375
RN_VAR1	153790_3296_0293	99.47	189	1	0	1090	1278	80	268	1e-101	369
RN_VAR1	033722_2828_2155	98.81	253	3	0	1092	1344	253	1	4e-135	480
RN_VAR1	128858_2842_2125	100	188	0	0	1092	1279	188	1	7e-103	373
RN_VAR1	122352_2540_3692	99.57	233	1	0	1093	1325	233	1	3e-127	454
RN_VAR1	137957_3977_1085	99.15	236	0	2	1093	1326	236	1	6e-122	436
RN_VAR1	124619_3436_2941	98.76	242	0	3	1093	1331	246	5	9e-121	432
RN_VAR1	048321_2624_3622	97.7	217	5	0	1095	1311	217	1	3e-108	391
RN_VAR1	157224_2886_3255	99.18	245	2	0	1097	1341	245	1	4e-132	470
RN_VAR1	160003_2208_2648	100	207	0	0	1097	1303	207	1	3e-114	410
RN_VAR1	104023_3218_2632	98.6	214	1	2	1097	1309	60	272	5e-107	387
RN_VAR1	172522_2762_3007	99.05	211	0	2	1097	1307	209	1	5e-107	387
RN_VAR1	107128_2747_0678	98	200	4	0	1097	1296	200	1	2e-100	365
RN_VAR1	183179_2409_0336	99.52	207	0	1	1102	1307	207	1	2e-109	394
RN_VAR1	141259_2739_2934	99.15	235	2	0	1107	1341	235	1	4e-126	450
RN_VAR1	130497_3221_2196	97.57	247	4	2	1107	1351	247	1	6e-119	426
RN_VAR1	164398_2227_0549	98.31	237	2	2	1107	1341	237	1	9e-118	422
RN_VAR1	006737_2855_3736	99.12	227	0	2	1107	1331	249	23	1e-116	418
RN_VAR1	159607_3775_1562	96.72	244	4	3	1107	1346	244	1	1e-110	398
RN_VAR1	163319_3526_2057	98.96	192	1	1	1112	1303	1	191	1e-98	359
RN_VAR1	154085_2981_0301	96.89	257	4	4	1114	1366	1	257	2e-115	414
RN_VAR1	118853_3339_2426	98.07	259	4	1	1121	1378	1	259	7e-131	466
RN_VAR1	116665_2910_3579	98.67	226	2	1	1122	1347	1	225	6e-116	416
RN_VAR1	145149_3844_0285	98.24	227	2	2	1123	1347	1	227	8e-112	402
RN_VAR1	147122_2564_0124	100	269	0	0	1126	1394	269	1	3e-151	533
RN_VAR1	050732_2615_0479	97.03	269	5	2	1129	1396	1	267	6e-128	456
RN_VAR1	091439_2770_2974	97.92	240	3	2	1136	1375	238	1	4e-117	420
RN_VAR1	167421_2915_3170	99.47	189	0	1	1139	1326	1	189	1e-98	359
RN_VAR1	064769_2434_0885	97.71	262	4	1	1142	1403	260	1	7e-131	466
RN_VAR1	164765_2837_3577	98.66	224	3	0	1143	1366	1	224	4e-117	420
RN_VAR1	135612_2543_3193	97.27	220	5	1	1148	1366	1	220	3e-105	381
RN_VAR1	070885_2440_1287	97.31	260	4	2	1150	1409	2	258	6e-125	446
RN_VAR1	090557_2953_2911	96.2	263	8	1	1154	1416	261	1	6e-122	436
RN_VAR1	110395_2756_1455	96.05	228	7	1	1189	1416	227	2	2e-103	375
RN_VAR1	041970_2246_1004	96.86	255	6	1	1191	1445	1	253	2e-122	438
RN_VAR1	160863_2270_1601	97.19	249	4	2	1203	1450	247	1	2e-118	424
RN_VAR1	134716_3374_0488	96.71	243	5	2	1209	1450	1	241	2e-112	404
RN_VAR1	133480_3478_2210	96.75	246	5	2	1210	1454	255	12	3e-114	410
RN_VAR1	010727_2896_0316	97.01	234	5	1	1225	1458	246	15	8e-112	402
RN_VAR1	002913_2982_2024	97.01	234	5	1	1225	1458	246	15	8e-112	402
RN_VAR1	145496_3507_2084	96.97	231	4	2	1226	1455	248	20	1e-107	389
RN_VAR1	136659_3598_1110	99.22	258	2	0	1229	1486	1	258	7e-140	496
RN_VAR1	145433_3656_1534	94.51	255	11	2	1232	1486	253	2	3e-105	381
RN_VAR1	152572_3232_2316	97.14	210	4	1	1234	1443	48	255	7e-100	363
RN_VAR1	119669_2356_0338	97.22	216	4	1	1235	1450	1	214	2e-103	375
RN_VAR1	108743_2356_0555	96.79	218	5	1	1235	1452	1	216	3e-102	371
RN_VAR1	119379_2954_0821	97.21	215	4	1	1240	1454	1	213	7e-103	373
RN_VAR1	098275_2893_3278	96.8	219	4	2	1240	1458	1	216	2e-100	365
RN_VAR1	112893_2655_2261	96.74	215	4	2	1240	1454	1	212	4e-98	357
RN_VAR1	018314_2717_2028	98.85	261	1	2	1248	1508	259	1	4e-135	480
RN_VAR1	122127_2237_3688	95.54	224	8	1	1252	1475	1	222	1e-98	359
RN_VAR1	015225_2469_1785	93.18	264	14	3	1259	1522	1	260	1e-98	359
RN_VAR1	142561_2172_1336	92.66	259	17	1	1288	1546	1	257	4e-98	357
RN_VAR1	141929_3616_0484	99.63	268	1	0	1349	1616	270	3	3e-148	523
RN_VAR1	069028_3731_2603	92.86	266	16	2	1350	1615	263	1	7e-100	363
RN_VAR1	038367_2493_1474	99.28	278	2	0	1352	1629	278	1	9e-152	535
RN_VAR1	086895_2246_3809	92.22	270	18	2	1352	1621	267	1	4e-98	357
RN_VAR1	113709_2189_1978	92.65	272	17	2	1355	1626	1	269	5e-101	367
RN_VAR1	066081_2241_2253	99.61	254	1	0	1368	1621	254	1	7e-140	496
RN_VAR1	143285_3229_3497	93.75	256	16	0	1397	1652	1	256	3e-105	381
RN_VAR1	102698_2363_1380	93.33	255	17	0	1398	1652	1	255	7e-103	373
RN_VAR1	075605_2658_1878	93.68	253	15	1	1401	1652	1	253	5e-101	367
RN_VAR1	035416_2471_2172	93.68	269	17	0	1402	1670	273	5	1e-110	398
RN_VAR1	009777_2762_2497	93.77	257	16	0	1402	1658	272	16	8e-106	383
RN_VAR1	019618_2307_1620	93.63	251	16	0	1402	1652	274	24	3e-102	371
RN_VAR1	144307_2524_3296	92.75	262	18	1	1409	1670	265	5	3e-99	361
RN_VAR1	142302_2585_2250	98.57	280	3	1	1489	1768	290	12	8e-146	515
RN_VAR1	062250_2496_0623	98.92	279	2	1	1490	1768	289	12	3e-148	523
RN_VAR1	068505_2276_2581	99.25	268	1	1	1501	1768	278	12	2e-143	507
RN_VAR1	173945_2248_3063	92.64	258	17	1	1511	1768	266	11	2e-97	355
