# Supplementary material for: Characterization of the Two Intra-Individual Sequence Variants in the 18S rRNA Gene in the Plant Parasitic Nematode, Rotylenchulus reniformis
Source: PLoS One. 2013 Apr 11;8(4):e60891. doi: 10.1371/journal.pone.0060891 (PMC3623918; doi:10.1371/journal.pone.0060891)
Supplement: Table S5 — Blast hits among RN_VAR2 and RN ESTs. (XLSX) [file pone.0060891.s009.xlsx]

## Sheet: Supplementary table 5
TABLE S5. BLAST HITS AMONG RN_VAR2 AND RN ESTs
RN_VAR2	RN_ESTs	Percent ID	Align_Length	Mismatches	Gap Opening	Q start	Q_end	S_Start	S_end	E-value	Bit Score
RN_VAR2	126784_2660_3595	98.37	245	4	0	3	247	245	1	3e-127	454
RN_VAR2	101189_2593_0676	98.78	245	2	1	64	308	9	252	3e-127	454
RN_VAR2	059169_3455_0433	100	256	0	0	83	338	1	256	2e-143	507
RN_VAR2	023052_2684_1766	99.6	249	1	0	88	336	249	1	7e-137	486
RN_VAR2	015069_2690_3504	100	251	0	0	92	342	251	1	2e-140	498
RN_VAR2	026555_2726_3694	99.22	256	2	0	102	357	256	1	1e-138	492
RN_VAR2	056908_2739_2648	99.21	253	1	1	103	354	7	259	2e-134	478
RN_VAR2	148801_3257_2628	99.61	255	1	0	107	361	1	255	2e-140	498
RN_VAR2	008948_2986_1450	99.22	256	1	1	146	401	1	255	3e-136	484
RN_VAR2	131449_2460_1377	100	254	0	0	156	409	1	254	3e-142	504
RN_VAR2	009401_2694_3091	99.61	259	1	0	162	420	259	1	8e-143	505
RN_VAR2	105970_2347_0608	100	256	0	0	170	425	256	1	2e-143	507
RN_VAR2	121804_3746_1956	99.61	259	1	0	173	431	1	259	8e-143	505
RN_VAR2	129473_3545_0602	99.6	251	1	0	187	437	261	11	5e-138	490
RN_VAR2	025339_2753_2542	99.61	255	0	1	192	446	265	12	5e-138	490
RN_VAR2	156191_3609_0348	100	252	0	0	205	456	9	260	5e-141	500
RN_VAR2	124290_2835_1739	100	241	0	0	218	458	250	10	2e-134	478
RN_VAR2	075492_2677_2850	99.22	258	1	1	231	487	1	258	2e-137	488
RN_VAR2	123118_3388_2895	99.23	260	2	0	235	494	260	1	5e-141	500
RN_VAR2	113368_2533_2483	99.63	270	0	1	250	518	270	1	5e-147	519
RN_VAR2	143763_2479_0384	99.63	267	1	0	254	520	1	267	1e-147	521
RN_VAR2	093406_2852_1315	100	236	0	0	259	494	5	240	2e-131	468
RN_VAR2	101152_2436_0633	100	261	0	0	260	520	1	261	2e-146	517
RN_VAR2	129551_3494_1995	99.21	254	0	2	261	512	26	279	1e-132	472
RN_VAR2	146680_3499_0624	98.18	274	3	2	267	538	1	274	2e-137	488
RN_VAR2	140432_3357_2764	100	266	0	0	274	539	1	266	2e-149	527
RN_VAR2	146812_3580_1111	99.61	257	0	1	277	533	1	256	3e-139	494
RN_VAR2	017983_2318_0732	99.24	264	2	0	285	548	1	264	2e-143	507
RN_VAR2	088750_2461_0411	99.25	266	0	2	286	549	1	266	7e-140	496
RN_VAR2	089246_3796_3318	98.5	266	2	2	288	551	271	6	4e-135	480
RN_VAR2	063924_3792_0753	100	269	0	0	293	561	1	269	3e-151	533
RN_VAR2	081100_2217_2256	99.25	265	1	1	298	561	265	1	1e-141	502
RN_VAR2	068412_2395_2316	99.21	254	2	0	303	556	1	254	2e-137	488
RN_VAR2	128382_2333_0868	100	267	0	0	304	570	1	267	5e-150	529
RN_VAR2	088139_2226_0351	99.23	259	2	0	305	563	259	1	2e-140	498
RN_VAR2	152555_3363_3459	98.88	267	0	3	305	568	267	1	1e-135	482
RN_VAR2	043775_2823_2320	98.84	258	3	0	308	565	1	258	5e-138	490
RN_VAR2	165484_2219_3331	98.44	257	2	2	308	562	1	257	1e-129	462
RN_VAR2	167643_2342_0910	99.26	270	0	1	331	598	1	270	3e-145	513
RN_VAR2	125913_2966_3176	98.44	257	2	2	331	586	1	256	1e-129	462
RN_VAR2	103306_2582_1501	99.58	238	1	0	333	570	31	268	3e-130	464
RN_VAR2	066319_2661_0165	100	266	0	0	346	611	1	266	2e-149	527
RN_VAR2	133683_3229_2227	98.87	266	2	1	348	612	1	266	7e-140	496
RN_VAR2	058056_2217_1947	98.74	238	2	1	352	588	9	246	4e-123	440
RN_VAR2	161414_3374_2040	98.85	260	1	2	355	612	1	260	7e-134	476
RN_VAR2	151557_3479_1432	98.08	260	2	3	355	612	1	259	3e-127	454
RN_VAR2	130088_2173_1755	98.8	249	1	1	356	602	249	1	3e-130	464
RN_VAR2	145947_2337_3555	100	255	0	0	358	612	1	255	8e-143	505
RN_VAR2	134136_2208_0567	100	253	0	0	360	612	1	253	1e-141	502
RN_VAR2	008753_2703_1471	99.21	254	1	1	378	631	253	1	4e-135	480
RN_VAR2	163848_3257_0312	98.81	252	2	1	383	633	1	252	2e-131	468
RN_VAR2	133420_3620_0391	100	252	0	0	389	640	252	1	5e-141	500
RN_VAR2	104701_2423_1467	100	252	0	0	401	652	1	252	5e-141	500
RN_VAR2	101877_2635_0167	100	261	0	0	414	674	1	261	2e-146	517
RN_VAR2	103482_2330_1337	99.18	244	0	2	416	658	1	243	1e-126	452
RN_VAR2	005940_2863_3756	98.4	250	1	2	430	679	7	253	4e-126	450
RN_VAR2	031802_3921_1630	98.46	260	3	1	452	710	1	260	7e-134	476
RN_VAR2	106478_3634_3498	99.6	249	0	1	481	728	249	1	2e-134	478
RN_VAR2	144660_3756_1577	99.16	239	1	1	483	720	1	239	4e-126	450
RN_VAR2	038758_2822_2341	98.85	261	1	2	485	744	1	260	2e-134	478
RN_VAR2	131543_2548_3069	98.06	258	3	2	485	741	1	257	6e-128	456
RN_VAR2	122466_2305_0641	99.23	259	1	1	487	744	1	259	5e-138	490
RN_VAR2	128619_2588_1838	99.59	246	0	1	516	760	246	1	1e-132	472
RN_VAR2	103249_3324_1266	99.18	244	0	2	522	763	5	248	1e-126	452
RN_VAR2	026937_2661_1837	98.41	252	1	2	525	774	251	1	3e-127	454
RN_VAR2	023858_2607_0826	99.2	249	0	2	540	786	249	1	1e-129	462
RN_VAR2	073426_2650_3095	98.78	245	2	1	556	799	1	245	3e-127	454
RN_VAR2	069972_2375_0442	99.6	250	0	1	558	806	250	1	4e-135	480
RN_VAR2	049371_2472_3660	99.59	244	0	1	565	807	1	244	2e-131	468
RN_VAR2	093453_2814_3564	98.45	258	1	2	567	821	4	261	7e-131	466
RN_VAR2	162575_2404_1125	99.22	257	0	2	572	826	1	257	2e-134	478
RN_VAR2	088510_2525_0561	98.46	260	2	2	576	833	1	260	2e-131	468
RN_VAR2	114187_3324_1802	99.62	260	0	1	577	835	1	260	5e-141	500
RN_VAR2	027007_2596_2448	98.43	254	2	2	582	833	1	254	6e-128	456
RN_VAR2	139135_3621_3268	98.47	262	1	3	587	845	1	262	3e-130	464
RN_VAR2	179930_2333_1246	99.23	261	0	2	599	857	1	261	7e-137	486
RN_VAR2	131523_2944_2903	98.85	261	1	2	599	857	1	261	2e-134	478
RN_VAR2	055407_2256_3736	98.48	263	1	2	601	860	263	1	7e-134	476
RN_VAR2	045478_2830_3302	99.2	251	1	1	607	856	258	8	3e-133	474
RN_VAR2	070753_2578_0506	99.24	262	0	2	609	868	1	262	2e-137	488
RN_VAR2	159467_2490_2498	98.87	265	0	3	619	881	1	264	2e-134	478
RN_VAR2	146013_3366_0690	99.61	257	0	1	623	878	257	1	3e-139	494
RN_VAR2	009483_2904_0235	99.63	267	0	1	634	899	267	1	3e-145	513
RN_VAR2	076484_3668_0534	99.25	266	1	1	638	902	266	1	3e-142	504
RN_VAR2	014189_2573_2082	99.25	267	0	2	638	902	267	1	2e-140	498
RN_VAR2	044109_2600_3846	98.8	251	0	3	641	889	1	250	4e-126	450
RN_VAR2	021169_2459_1858	99.25	265	0	2	643	905	265	1	3e-139	494
RN_VAR2	155498_3432_2077	98.87	265	0	3	647	908	6	270	2e-134	478
RN_VAR2	108954_2384_0992	99.25	267	1	1	650	915	267	1	8e-143	505
RN_VAR2	002838_2815_1935	99.63	269	0	1	654	921	269	1	2e-146	517
RN_VAR2	156534_3322_2531	97.79	271	3	3	654	921	1	271	7e-131	466
RN_VAR2	050091_2608_0214	98.44	257	2	2	660	914	1	257	1e-129	462
RN_VAR2	151827_2601_0076	99.6	252	0	1	663	913	252	1	3e-136	484
RN_VAR2	096595_2306_3424	99.61	259	0	1	680	937	6	264	2e-140	498
RN_VAR2	119686_3812_2502	98.47	262	3	1	680	940	1	262	4e-135	480
RN_VAR2	140944_2794_3645	99.6	252	0	1	685	935	252	1	3e-136	484
RN_VAR2	006640_2884_2053	100	262	0	0	692	953	1	262	5e-147	519
RN_VAR2	137952_3482_0810	100	261	0	0	692	952	261	1	2e-146	517
RN_VAR2	016261_2628_1559	99.62	264	1	0	692	955	4	267	8e-146	515
RN_VAR2	086107_2644_2657	100	259	0	0	692	950	5	263	3e-145	513
RN_VAR2	125740_2504_2820	99.61	259	0	1	692	950	5	262	2e-140	498
RN_VAR2	074652_3485_1557	100	259	0	0	701	959	1	259	3e-145	513
RN_VAR2	089190_2756_1207	99.62	262	1	0	711	972	262	1	1e-144	511
RN_VAR2	134415_2569_1236	99.61	256	0	1	711	966	255	1	1e-138	492
RN_VAR2	037996_2819_3179	100	255	0	0	723	977	1	255	8e-143	505
RN_VAR2	145495_3403_0885	99.61	256	1	0	723	978	5	260	5e-141	500
RN_VAR2	141086_3279_1389	98.82	255	1	2	723	975	5	259	7e-131	466
RN_VAR2	010867_2868_3419	99.6	252	1	0	726	977	1	252	1e-138	492
RN_VAR2	105773_2226_0855	99.61	256	1	0	728	983	256	1	5e-141	500
RN_VAR2	043385_2430_0417	100	257	0	0	731	987	1	257	5e-144	509
RN_VAR2	119111_3723_2693	99.22	255	1	1	732	985	255	1	1e-135	482
RN_VAR2	123035_3274_1758	98.44	257	1	3	732	985	257	1	3e-127	454
RN_VAR2	128602_3414_1510	99.61	256	0	1	733	987	1	256	1e-138	492
RN_VAR2	148520_2619_2057	99.6	250	1	0	742	991	250	1	2e-137	488
RN_VAR2	112328_2384_3464	99.6	252	0	1	742	993	251	1	3e-136	484
RN_VAR2	156853_2620_1179	99.62	260	1	0	744	1003	262	3	2e-143	507
RN_VAR2	121260_2256_2733	100	248	0	0	744	991	256	9	1e-138	492
RN_VAR2	118895_2682_2401	99.21	252	1	1	745	996	1	251	7e-134	476
RN_VAR2	035468_2232_3279	100	264	0	0	746	1009	1	264	3e-148	523
RN_VAR2	135632_3252_3713	100	256	0	0	746	1001	260	5	2e-143	507
RN_VAR2	105699_3350_1134	100	256	0	0	746	1001	260	5	2e-143	507
RN_VAR2	074223_3675_2517	98.48	264	2	1	746	1007	264	1	7e-137	486
RN_VAR2	134714_3636_0240	98.86	264	1	2	746	1007	264	1	3e-136	484
RN_VAR2	085984_2545_2333	99.62	261	1	0	748	1008	1	261	5e-144	509
RN_VAR2	140815_3401_0162	99.61	257	1	0	753	1009	8	264	1e-141	502
RN_VAR2	046845_2999_2449	99.23	261	2	0	757	1017	261	1	3e-142	504
RN_VAR2	096804_2933_2681	99.61	257	0	1	759	1015	256	1	3e-139	494
RN_VAR2	184470_2608_1980	99.61	257	1	0	760	1016	1	257	1e-141	502
RN_VAR2	137853_2632_1974	98.78	246	1	1	760	1003	1	246	2e-128	458
RN_VAR2	175612_2267_3292	99.6	250	0	1	767	1015	250	1	4e-135	480
RN_VAR2	130636_2392_0421	99.62	265	1	0	768	1032	265	1	2e-146	517
RN_VAR2	005909_2325_2181	98.87	266	2	1	768	1033	265	1	7e-140	496
RN_VAR2	059875_2376_1990	99.24	262	2	0	777	1038	1	262	3e-142	504
RN_VAR2	096468_2817_2387	98.14	269	1	4	779	1043	269	1	1e-129	462
RN_VAR2	135011_3404_0400	99.23	261	2	0	780	1040	267	7	3e-142	504
RN_VAR2	164914_2292_1925	99.25	265	1	1	780	1043	265	1	1e-141	502
RN_VAR2	077338_2644_2319	100	259	0	0	786	1044	4	262	3e-145	513
RN_VAR2	016898_2750_1962	100	271	0	0	791	1061	271	1	2e-152	537
RN_VAR2	138397_2385_3090	100	282	0	0	809	1090	284	3	6e-159	559
RN_VAR2	153956_3494_1650	99.65	287	0	1	809	1094	287	1	4e-157	553
RN_VAR2	083144_2603_0861	97.48	278	5	2	827	1103	277	1	4e-135	480
RN_VAR2	140137_3651_2632	100	274	0	0	830	1103	1	274	4e-154	543
RN_VAR2	125794_2535_0700	100	280	0	0	833	1112	281	2	9e-158	555
RN_VAR2	124123_3250_2807	99.26	270	0	2	836	1105	1	268	3e-142	504
RN_VAR2	071484_2210_2298	99.29	281	0	2	839	1119	1	279	8e-149	525
RN_VAR2	072247_2393_2791	100	283	0	0	846	1128	283	1	2e-159	561
RN_VAR2	144070_3861_1428	99.64	281	1	0	866	1146	281	1	6e-156	549
RN_VAR2	070883_3861_1367	100	282	0	0	867	1148	282	1	6e-159	559
RN_VAR2	002674_2938_1872	99.64	281	0	1	877	1156	281	1	1e-153	541
RN_VAR2	001419_2696_0150	99.62	262	1	0	881	1142	1	262	1e-144	511
RN_VAR2	127660_3687_0430	98.59	284	2	2	890	1171	284	1	8e-146	515
RN_VAR2	087337_2373_1867	100	282	0	0	895	1176	282	1	6e-159	559
RN_VAR2	151013_3493_1074	99.25	268	1	1	929	1195	268	1	2e-143	507
RN_VAR2	173131_2834_0670	99.21	252	1	1	929	1179	1	252	7e-134	476
RN_VAR2	100563_2307_1450	99.31	291	1	1	933	1223	1	290	4e-157	553
RN_VAR2	085092_3380_0405	100	292	0	0	943	1234	292	1	6e-165	579
RN_VAR2	101259_3536_1991	98.97	291	2	1	961	1250	291	1	9e-155	545
RN_VAR2	077851_2711_3245	99.65	285	1	0	967	1251	1	285	2e-158	557
RN_VAR2	093728_2489_3006	99.65	286	1	0	976	1261	1	286	6e-159	559
RN_VAR2	062023_2562_1842	100	270	0	0	987	1256	1	270	9e-152	535
RN_VAR2	113499_2775_0400	99.3	285	1	1	998	1281	1	285	1e-153	541
RN_VAR2	116305_3963_1189	98.3	294	1	3	1000	1289	294	1	1e-147	521
RN_VAR2	009112_2993_0579	99.31	289	1	1	1003	1291	1	288	6e-156	549
RN_VAR2	103327_3281_0706	99.58	240	1	0	1009	1248	240	1	2e-131	468
RN_VAR2	039864_2892_2818	99.32	292	0	2	1012	1301	1	292	2e-155	547
RN_VAR2	116728_3347_0773	98.8	251	0	3	1030	1277	1	251	4e-126	450
RN_VAR2	116729_3509_1807	99.3	287	0	2	1035	1321	285	1	2e-152	537
RN_VAR2	049916_2447_3332	99.24	263	1	1	1040	1302	7	268	2e-140	498
RN_VAR2	130680_3377_3375	98.97	292	0	2	1047	1335	292	1	1e-153	541
RN_VAR2	062963_2634_1527	98.92	279	0	2	1049	1325	278	1	8e-146	515
RN_VAR2	064299_2547_0838	99.65	283	1	0	1056	1338	2	284	4e-157	553
RN_VAR2	140678_2944_0272	99.61	256	1	0	1057	1312	256	1	5e-141	500
RN_VAR2	144362_2642_1573	99.3	284	0	2	1059	1341	1	283	1e-150	531
RN_VAR2	071399_2582_0226	100	30	0	0	1059	1088	30	1	1e-08	60
RN_VAR2	117622_2743_2523	100	31	0	0	1059	1089	31	1	4e-09	61.9
RN_VAR2	080296_2942_0718	100	31	0	0	1059	1089	31	1	4e-09	61.9
RN_VAR2	001627_2420_0909	98.56	278	1	3	1070	1347	1	275	7e-140	496
RN_VAR2	033722_2828_2155	99.6	253	1	0	1091	1343	253	1	7e-140	496
RN_VAR2	122352_2540_3692	99.57	233	1	0	1092	1324	233	1	3e-127	454
RN_VAR2	157224_2886_3255	100	245	0	0	1096	1340	245	1	7e-137	486
RN_VAR2	141259_2739_2934	100	235	0	0	1106	1340	235	1	7e-131	466
RN_VAR2	118853_3339_2426	98.86	264	1	2	1120	1381	1	264	3e-136	484
RN_VAR2	147122_2564_0124	97.4	269	4	2	1125	1390	269	1	3e-130	464
RN_VAR2	050732_2615_0479	98.88	267	1	2	1128	1392	1	267	5e-138	490
RN_VAR2	064769_2434_0885	99.62	260	0	1	1141	1399	260	1	5e-141	500
RN_VAR2	164765_2837_3577	98.37	246	1	2	1142	1384	1	246	1e-123	442
RN_VAR2	070885_2440_1287	99.22	258	0	2	1149	1405	2	258	4e-135	480
RN_VAR2	090557_2953_2911	98.47	261	3	1	1153	1412	261	1	2e-134	478
RN_VAR2	041970_2246_1004	98.81	253	2	1	1190	1441	1	253	1e-132	472
RN_VAR2	160863_2270_1601	99.19	247	0	2	1202	1446	247	1	2e-128	458
RN_VAR2	133480_3478_2210	99.18	244	0	2	1209	1450	255	12	1e-126	452
RN_VAR2	010727_2896_0316	99.59	242	0	1	1224	1464	246	5	3e-130	464
RN_VAR2	002913_2982_2024	99.59	242	0	1	1224	1464	246	5	3e-130	464
RN_VAR2	145496_3507_2084	98.79	248	0	3	1225	1469	248	1	2e-124	444
RN_VAR2	145433_3656_1534	98.82	254	1	2	1231	1483	253	1	3e-130	464
RN_VAR2	098275_2893_3278	98.46	259	1	3	1239	1495	1	258	2e-128	458
RN_VAR2	122127_2237_3688	98.79	248	1	2	1251	1497	1	247	1e-126	452
RN_VAR2	015225_2469_1785	98.47	262	1	2	1258	1518	1	260	3e-133	474
RN_VAR2	050960_2459_0981	98.83	256	2	1	1269	1523	1	256	7e-134	476
RN_VAR2	124346_3294_3724	98.09	262	1	4	1269	1527	261	1	4e-126	450
RN_VAR2	102538_3214_3136	98.83	256	2	1	1282	1536	1	256	7e-134	476
RN_VAR2	142561_2172_1336	99.22	257	1	1	1287	1542	1	257	7e-137	486
RN_VAR2	119674_3588_2471	98.85	260	0	3	1288	1544	260	1	2e-131	468
RN_VAR2	149251_3753_0363	98.84	259	0	3	1298	1553	259	1	7e-131	466
RN_VAR2	120485_2532_0453	99.24	264	1	1	1305	1567	1	264	5e-141	500
RN_VAR2	068866_2314_2571	98.84	258	2	1	1333	1589	258	1	4e-135	480
RN_VAR2	145066_2453_3177	98.46	259	1	3	1333	1590	257	1	4e-129	460
RN_VAR2	106345_2540_2996	99.25	268	0	2	1339	1604	1	268	5e-141	500
RN_VAR2	158328_3643_0128	98.88	267	1	2	1342	1606	1	267	5e-138	490
RN_VAR2	086895_2246_3809	98.88	268	2	1	1350	1617	267	1	1e-141	502
RN_VAR2	069028_3731_2603	99.24	262	1	1	1350	1611	261	1	7e-140	496
RN_VAR2	126991_3565_1321	97.78	270	2	2	1350	1615	270	1	7e-134	476
RN_VAR2	113709_2189_1978	98.89	270	2	1	1353	1622	1	269	3e-142	504
RN_VAR2	044706_2562_2849	99.22	256	0	2	1363	1618	1	254	7e-134	476
RN_VAR2	048746_2721_0338	98.85	260	2	1	1365	1623	260	1	3e-136	484
RN_VAR2	045802_2907_2241	100	235	0	0	1367	1601	262	28	7e-131	466
RN_VAR2	101582_2960_2874	99.57	234	0	1	1367	1599	234	1	2e-125	448
RN_VAR2	146926_2272_2520	99.24	264	0	2	1368	1630	1	263	1e-138	492
RN_VAR2	174520_2380_2664	98.09	262	2	3	1378	1636	262	1	4e-129	460
RN_VAR2	143285_3229_3497	100	256	0	0	1393	1648	1	256	2e-143	507
RN_VAR2	102698_2363_1380	99.61	255	1	0	1394	1648	1	255	5e-141	500
RN_VAR2	075605_2658_1878	99.21	253	1	1	1397	1648	1	253	2e-134	478
RN_VAR2	035416_2471_2172	100	273	0	0	1398	1670	273	1	1e-153	541
RN_VAR2	009777_2762_2497	99.63	273	0	1	1398	1670	272	1	8e-149	525
RN_VAR2	019618_2307_1620	98.88	269	1	1	1398	1666	274	8	3e-142	504
RN_VAR2	038514_2190_1642	97.46	276	2	3	1398	1670	274	1	1e-132	472
RN_VAR2	144307_2524_3296	99.25	266	1	1	1405	1670	265	1	3e-142	504
RN_VAR2	162306_2740_1990	98.08	260	5	0	1407	1666	260	1	2e-134	478
RN_VAR2	192926_2760_2495	98.38	247	1	2	1424	1670	244	1	2e-124	444
RN_VAR2	116927_3646_1951	99.28	277	1	1	1434	1710	276	1	8e-149	525
RN_VAR2	083807_2739_1907	98.94	283	1	2	1438	1720	281	1	1e-147	521
RN_VAR2	154397_2460_1237	98.94	282	1	2	1440	1721	280	1	5e-147	519
RN_VAR2	118238_3253_1173	99.66	290	1	0	1442	1731	290	1	2e-161	567
RN_VAR2	035516_2847_0205	99.3	284	0	2	1442	1724	283	1	1e-150	531
RN_VAR2	119763_2354_1740	99.29	281	0	2	1459	1739	14	292	8e-149	525
RN_VAR2	010652_2791_2568	99.57	232	1	0	1460	1691	47	278	1e-126	452
RN_VAR2	071558_2872_2170	98.81	252	1	2	1471	1720	252	1	4e-129	460
RN_VAR2	119073_3767_2358	98.25	286	3	1	1478	1761	1	286	1e-147	521
RN_VAR2	133280_3809_2510	97.89	284	4	2	1480	1761	1	284	5e-141	500
RN_VAR2	125477_2457_0363	99.27	273	2	0	1490	1762	277	5	8e-149	525
RN_VAR2	152036_2778_3594	97.72	263	4	1	1500	1762	1	261	2e-131	468
RN_VAR2	173945_2248_3063	100	256	0	0	1507	1762	266	11	2e-143	507
RN_VAR2	132817_3556_0398	99.6	252	0	1	1512	1762	271	20	3e-136	484
RN_VAR2	054343_2549_2804	100	245	0	0	1518	1762	271	27	7e-137	486
RN_VAR2	020088_2851_0738	100	245	0	0	1518	1762	1	245	7e-137	486
RN_VAR2	161455_2455_2268	98.78	245	3	0	1518	1762	1	245	1e-129	462
RN_VAR2	158596_2391_3421	98.78	245	3	0	1518	1762	1	245	1e-129	462
RN_VAR2	164452_2259_3159	99.57	235	1	0	1528	1762	1	235	2e-128	458
RN_VAR2	048639_2727_2855	99.57	233	1	0	1530	1762	1	233	3e-127	454
RN_VAR2	145618_2633_1801	100	228	0	0	1535	1762	1	228	1e-126	452
